# Supplementary material for: Exploration of a workflow for the classification and identification of co-purified protein complexes yields new structures and multiple MSP assembly states
Source: PLoS One. 2026 Jan 27;21(1):e0340207. doi: 10.1371/journal.pone.0340207 (PMC12843557; doi:10.1371/journal.pone.0340207)
Supplement: S1 Table — (XLSX) [file pone.0340207.s007.xlsx]

## Sheet: Sheet1
	ACRB	BO3	ARNC
Magnification	130000	130000	130000
Voltage(kV)	300	300	300
Electron exposure (e-/Å2)	50	50	50
Defocus range (-µm)	1-2.5	1-2.5	1-2.5
Pixel size (Å)	0.66	0.66	0.66
Symmetry imposed	C1	C1	C4
Initial particle images (no.)	396209	794072	544237
Final particle images(no.)	82720	160179	48142
Map resolution (Å)	3.27	2.72	3.27
FSC curve	normal	auto-tightening	normal
FSC threshold	0.143	0.143	0.143
Map resolution range (Å)	1.4-40.4	1.4-44.4	2.9-34.5
Initial model used (PDB code)	2HRT	7N9Z	P77757 (AlphaFold)
Map sharpening B factor (Å2)	refinement against unsharpened map
Model composition
Non-hydrogen atoms	23576	15043	9540
Protein residues	3104	1198	1204
Ligands	0	4	0
subunits	3	4	4
R.m.s. deviations
Bond lengths (Å)	0.01	0.009	0.011
Bond angles (°)	0.864	1.993	1.771
Validation
Clashscore	1.43	0.58	11.17
Poor rotamers (%)	0.16	0.2	0.38
Ramachandran plot
Favored (%)	98.22	98.16	98.64
Allowed (%)	1.78	1.84	1.36
Disallowed (%)	0	0.06	0
Map Model quality
overall Q score	0.466	0.546	0.401
Atom Inclusion	0.804	0.913	0.828
CC (mask)	0.88	0.88	0.75
CC (box)	0.79	0.88	0.71
CC (peaks)	0.62	0.54	0.5
CC (volume)	0.88	0.67	0.74
PDB ID	9HWL	9HWK	9HWJ
EMDB ID	EMD-52452	EMD-52451	EMD-52450
PDB Deposition ID	D_1292144348	D_1292144370	D_1292144374
