# Supplementary material for: Exploration of a workflow for the classification and identification of co-purified protein complexes yields new structures and multiple MSP assembly states
Source: PLoS One. 2026 Jan 27;21(1):e0340207. doi: 10.1371/journal.pone.0340207 (PMC12843557; doi:10.1371/journal.pone.0340207)
Supplement: S2 Table — (XLSX) [file pone.0340207.s008.xlsx]

## Sheet: F051685_ZAC_ND
Header	--------------------------------------------------------
Search title	~ Max number of peaks in MS/MS spectra - 900~
Timestamp	2022-05-12T07:22:01Z
User	PB
Email	carina.palmberg@ki.se
Report URI	http://10.237.66.170/mascot/cgi/master_results.pl?file=../data/20220512/F051685.dat
Peak list data path	\\user.ki.se\labs\Proteomics\PROTEOMICS CORE FACILITIES\Proteomics Biomedicum\Q Ex HF 2\2022\20220511_nU3_ES903_211026K_PB_164_Carsten\20220511_HF2_01_CM_2_Sol_ZAC_ND.mgf
Peak list format	Mascot generic
Search type	MIS
Mascot version	2.5.1
Database	SwissProt_2020
Fasta file	SwissProt_2020_03.fasta
Total sequences	561569
Total residues	201998880
Sequences after taxonomy filter	23135
Number of queries	25732
Decoy	--------------------------------------------------------
Number of matches above identity threshold in search of real database	8355
Number of matches above identity threshold in search of decoy database	33
Fixed modifications	--------------------------------------------------------
Identifier	Name	Delta	Neutral loss
1	Carbamidomethyl (C)	57.0215
Variable modifications	--------------------------------------------------------
Identifier	Name	Delta	Neutral loss(es)
1	Deamidated (NQ)	0.984016
2	Oxidation (M)	15.9949	0	63.9983
Search Parameters	--------------------------------------------------------
Taxonomy filter	. . . . . . Escherichia coli
Enzyme	Trypsin
Maximum Missed Cleavages	2
Fixed modifications	Carbamidomethyl (C)
Variable modifications	Deamidated (NQ),Oxidation (M)
Peptide Mass Tolerance	10
Peptide Mass Tolerance Units	ppm
Fragment Mass Tolerance	0.02
Fragment Mass Tolerance Units	Da
Mass values	Monoisotopic
Instrument type	Default
Decoy database also searched	1
Format parameters	--------------------------------------------------------
Significance threshold	0.05
Max. number of hits	0
Use MudPIT protein scoring	1
Ions score cut-off	0
Include same-set proteins	1
Include sub-set proteins	1
Include unassigned	0
Require bold red	0
Use homology threshold	1
Group protein families	1
Re-score using Percolator	1
Show duplicate peptides	0
Protein hits	--------------------------------------------------------
prot_hit_num	prot_family_member	prot_acc	prot_desc	prot_score	prot_mass	prot_matches	prot_matches_sig	prot_sequences	prot_sequences_sig	prot_cover
1	1	P31224|ACRB_ECOLI	Multidrug efflux pump subunit AcrB OS=Escherichia coli (strain K12) OX=83333 GN=acrB PE=1 SV=1	20467	113615	565	512	81	78	70.8
1		P24181|ACRF_ECOLI	Multidrug export protein AcrF OS=Escherichia coli (strain K12) OX=83333 GN=acrF PE=1 SV=2	80	111554	8	3	3	1	3.3
2	1	P0AFG3|ODO1_ECOLI	2-oxoglutarate dehydrogenase E1 component OS=Escherichia coli (strain K12) OX=83333 GN=sucA PE=1 SV=1	17294	105566	392	372	79	77	83.5
2	1	P0AFG4|ODO1_ECOL6	2-oxoglutarate dehydrogenase E1 component OS=Escherichia coli O6:H1 (strain CFT073 / ATCC 700928 / UPEC) OX=199310 GN=sucA PE=3 SV=1	17294	105566	392	372	79	77	83.5
2	1	P0AFG5|ODO1_ECO57	2-oxoglutarate dehydrogenase E1 component OS=Escherichia coli O157:H7 OX=83334 GN=sucA PE=3 SV=1	17294	105566	392	372	79	77	83.5
3	1	P0AFG8|ODP1_ECOLI	Pyruvate dehydrogenase E1 component OS=Escherichia coli (strain K12) OX=83333 GN=aceE PE=1 SV=2	12460	99948	272	259	77	75	82.9
3	1	P0AFG9|ODP1_ECO57	Pyruvate dehydrogenase E1 component OS=Escherichia coli O157:H7 OX=83334 GN=aceE PE=1 SV=2	12460	99948	272	259	77	75	82.9
4	1	P00393|DHNA_ECOLI	NADH dehydrogenase OS=Escherichia coli (strain K12) OX=83333 GN=ndh PE=1 SV=2	10057	47557	196	187	44	42	83.4
5	1	P17169|GLMS_ECOLI	Glutamine--fructose-6-phosphate aminotransferase [isomerizing] OS=Escherichia coli (strain K12) OX=83333 GN=glmS PE=1 SV=4	10032	67081	242	226	58	57	92.1
5		Q8XEG2|GLMS_ECO57	Glutamine--fructose-6-phosphate aminotransferase [isomerizing] OS=Escherichia coli O157:H7 OX=83334 GN=glmS PE=3 SV=3	10003	67095	241	225	57	56	83.6
5		Q8FBT4|GLMS_ECOL6	Glutamine--fructose-6-phosphate aminotransferase [isomerizing] OS=Escherichia coli O6:H1 (strain CFT073 / ATCC 700928 / UPEC) OX=199310 GN=glmS PE=3 SV=3	9740	66965	233	217	56	55	77.2
6	1	P0A6N2|EFTU_ECOL6	Elongation factor Tu OS=Escherichia coli O6:H1 (strain CFT073 / ATCC 700928 / UPEC) OX=199310 GN=tufA PE=3 SV=2	9209	43457	218	200	40	40	90.4
6	1	P0A6N3|EFTU_ECO57	Elongation factor Tu OS=Escherichia coli O157:H7 OX=83334 GN=tufA PE=3 SV=2	9209	43457	218	200	40	40	90.4
6	1	P0CE47|EFTU1_ECOLI	Elongation factor Tu 1 OS=Escherichia coli (strain K12) OX=83333 GN=tufA PE=1 SV=1	9209	43427	218	200	40	40	90.4
6	1	P0CE48|EFTU2_ECOLI	Elongation factor Tu 2 OS=Escherichia coli (strain K12) OX=83333 GN=tufB PE=1 SV=1	9209	43457	218	200	40	40	90.4
6	1	Q0TA85|EFTU2_ECOL5	Elongation factor Tu 2 OS=Escherichia coli O6:K15:H31 (strain 536 / UPEC) OX=362663 GN=tuf2 PE=3 SV=1	9209	43457	218	200	40	40	90.4
6	1	Q0TCC0|EFTU1_ECOL5	Elongation factor Tu 1 OS=Escherichia coli O6:K15:H31 (strain 536 / UPEC) OX=362663 GN=tuf1 PE=3 SV=1	9209	43427	218	200	40	40	90.4
6	1	A1AGM6|EFTU1_ECOK1	Elongation factor Tu 1 OS=Escherichia coli O1:K1 / APEC OX=405955 GN=tuf1 PE=3 SV=2	9209	43427	218	200	40	40	90.4
6	1	A1AIF3|EFTU2_ECOK1	Elongation factor Tu 2 OS=Escherichia coli O1:K1 / APEC OX=405955 GN=tuf2 PE=3 SV=1	9209	43457	218	200	40	40	90.4
6	1	B1IPW0|EFTU1_ECOLC	Elongation factor Tu 1 OS=Escherichia coli (strain ATCC 8739 / DSM 1576 / Crooks) OX=481805 GN=tuf1 PE=3 SV=1	9209	43427	218	200	40	40	90.4
6	1	B1IVA7|EFTU2_ECOLC	Elongation factor Tu 2 OS=Escherichia coli (strain ATCC 8739 / DSM 1576 / Crooks) OX=481805 GN=tuf2 PE=3 SV=1	9209	43457	218	200	40	40	90.4
6	1	Q1R5U4|EFTU2_ECOUT	Elongation factor Tu 2 OS=Escherichia coli (strain UTI89 / UPEC) OX=364106 GN=tuf2 PE=3 SV=2	9209	43457	218	200	40	40	90.4
6	1	Q1R5Y2|EFTU1_ECOUT	Elongation factor Tu 1 OS=Escherichia coli (strain UTI89 / UPEC) OX=364106 GN=tuf1 PE=1 SV=1	9209	43427	218	200	40	40	90.4
6	1	A7ZSL4|EFTU1_ECO24	Elongation factor Tu 1 OS=Escherichia coli O139:H28 (strain E24377A / ETEC) OX=331111 GN=tuf1 PE=3 SV=1	9209	43427	218	200	40	40	90.4
6	1	A7ZUJ2|EFTU2_ECO24	Elongation factor Tu 2 OS=Escherichia coli O139:H28 (strain E24377A / ETEC) OX=331111 GN=tuf2 PE=3 SV=1	9209	43456	218	200	40	40	90.4
6	1	A8A5E6|EFTU1_ECOHS	Elongation factor Tu 1 OS=Escherichia coli O9:H4 (strain HS) OX=331112 GN=tuf1 PE=3 SV=1	9209	43427	218	200	40	40	90.4
6	1	A8A779|EFTU2_ECOHS	Elongation factor Tu 2 OS=Escherichia coli O9:H4 (strain HS) OX=331112 GN=tuf2 PE=3 SV=1	9209	43457	218	200	40	40	90.4
7	1	B1IXT3|ARNC_ECOLC	Undecaprenyl-phosphate 4-deoxy-4-formamido-L-arabinose transferase OS=Escherichia coli (strain ATCC 8739 / DSM 1576 / Crooks) OX=481805 GN=arnC PE=3 SV=1	7568	36544	225	191	28	26	67.4
7	1	B1X8W7|ARNC_ECODH	Undecaprenyl-phosphate 4-deoxy-4-formamido-L-arabinose transferase OS=Escherichia coli (strain K12 / DH10B) OX=316385 GN=arnC PE=3 SV=1	7568	36544	225	191	28	26	67.4
7	1	C4ZU96|ARNC_ECOBW	Undecaprenyl-phosphate 4-deoxy-4-formamido-L-arabinose transferase OS=Escherichia coli (strain K12 / MC4100 / BW2952) OX=595496 GN=arnC PE=3 SV=1	7568	36544	225	191	28	26	67.4
7	1	B6I7J7|ARNC_ECOSE	Undecaprenyl-phosphate 4-deoxy-4-formamido-L-arabinose transferase OS=Escherichia coli (strain SE11) OX=409438 GN=arnC PE=3 SV=1	7568	36544	225	191	28	26	67.4
7	1	B7LAR9|ARNC_ECO55	Undecaprenyl-phosphate 4-deoxy-4-formamido-L-arabinose transferase OS=Escherichia coli (strain 55989 / EAEC) OX=585055 GN=arnC PE=3 SV=1	7568	36544	225	191	28	26	67.4
7	1	A8A2C1|ARNC_ECOHS	Undecaprenyl-phosphate 4-deoxy-4-formamido-L-arabinose transferase OS=Escherichia coli O9:H4 (strain HS) OX=331112 GN=arnC PE=3 SV=1	7568	36544	225	191	28	26	67.4
7	1	P77757|ARNC_ECOLI	Undecaprenyl-phosphate 4-deoxy-4-formamido-L-arabinose transferase OS=Escherichia coli (strain K12) OX=83333 GN=arnC PE=1 SV=1	7568	36544	225	191	28	26	67.4
7		A7ZP72|ARNC_ECO24	Undecaprenyl-phosphate 4-deoxy-4-formamido-L-arabinose transferase OS=Escherichia coli O139:H28 (strain E24377A / ETEC) OX=331111 GN=arnC PE=3 SV=1	7495	36560	216	185	23	23	63.7
7		B7M5T6|ARNC_ECO8A	Undecaprenyl-phosphate 4-deoxy-4-formamido-L-arabinose transferase OS=Escherichia coli O8 (strain IAI1) OX=585034 GN=arnC PE=3 SV=1	7495	36560	216	185	23	23	63.7
7		B7N5L9|ARNC_ECOLU	Undecaprenyl-phosphate 4-deoxy-4-formamido-L-arabinose transferase OS=Escherichia coli O17:K52:H18 (strain UMN026 / ExPEC) OX=585056 GN=arnC PE=3 SV=1	6174	36571	202	167	27	24	67.4
7		A1ADA6|ARNC_ECOK1	Undecaprenyl-phosphate 4-deoxy-4-formamido-L-arabinose transferase OS=Escherichia coli O1:K1 / APEC OX=405955 GN=arnC PE=3 SV=1	5594	36457	194	160	25	23	52.8
7		Q0TFI8|ARNC_ECOL5	Undecaprenyl-phosphate 4-deoxy-4-formamido-L-arabinose transferase OS=Escherichia coli O6:K15:H31 (strain 536 / UPEC) OX=362663 GN=arnC PE=3 SV=1	5594	36457	194	160	25	23	52.8
7		B1LLK8|ARNC_ECOSM	Undecaprenyl-phosphate 4-deoxy-4-formamido-L-arabinose transferase OS=Escherichia coli (strain SMS-3-5 / SECEC) OX=439855 GN=arnC PE=3 SV=1	5594	36514	194	160	25	23	52.8
7		Q1R9G1|ARNC_ECOUT	Undecaprenyl-phosphate 4-deoxy-4-formamido-L-arabinose transferase OS=Escherichia coli (strain UTI89 / UPEC) OX=364106 GN=arnC PE=3 SV=1	5594	36457	194	160	25	23	52.8
7		B7MG21|ARNC_ECO45	Undecaprenyl-phosphate 4-deoxy-4-formamido-L-arabinose transferase OS=Escherichia coli O45:K1 (strain S88 / ExPEC) OX=585035 GN=arnC PE=3 SV=1	5594	36457	194	160	25	23	52.8
7		B7MXT5|ARNC_ECO81	Undecaprenyl-phosphate 4-deoxy-4-formamido-L-arabinose transferase OS=Escherichia coli O81 (strain ED1a) OX=585397 GN=arnC PE=3 SV=1	5594	36457	194	160	25	23	52.8
7		B7NNT3|ARNC_ECO7I	Undecaprenyl-phosphate 4-deoxy-4-formamido-L-arabinose transferase OS=Escherichia coli O7:K1 (strain IAI39 / ExPEC) OX=585057 GN=arnC PE=3 SV=1	5594	36500	194	160	25	23	52.8
7		B7UFR6|ARNC_ECO27	Undecaprenyl-phosphate 4-deoxy-4-formamido-L-arabinose transferase OS=Escherichia coli O127:H6 (strain E2348/69 / EPEC) OX=574521 GN=arnC PE=3 SV=1	5594	36399	194	160	25	23	52.8
7		Q8FFM2|ARNC_ECOL6	Undecaprenyl-phosphate 4-deoxy-4-formamido-L-arabinose transferase OS=Escherichia coli O6:H1 (strain CFT073 / ATCC 700928 / UPEC) OX=199310 GN=arnC PE=3 SV=1	5594	36457	194	160	25	23	52.8
7		B5YX45|ARNC_ECO5E	Undecaprenyl-phosphate 4-deoxy-4-formamido-L-arabinose transferase OS=Escherichia coli O157:H7 (strain EC4115 / EHEC) OX=444450 GN=arnC PE=3 SV=1	5537	36542	188	156	21	20	49.4
7		Q8XDZ5|ARNC_ECO57	Undecaprenyl-phosphate 4-deoxy-4-formamido-L-arabinose transferase OS=Escherichia coli O157:H7 OX=83334 GN=arnC PE=3 SV=1	5537	36542	188	156	21	20	49.4
8	1	B1IXT2|ARNA_ECOLC	Bifunctional polymyxin resistance protein ArnA OS=Escherichia coli (strain ATCC 8739 / DSM 1576 / Crooks) OX=481805 GN=arnA PE=3 SV=1	6747	74869	174	166	53	52	88.8
8	1	B1X8W8|ARNA_ECODH	Bifunctional polymyxin resistance protein ArnA OS=Escherichia coli (strain K12 / DH10B) OX=316385 GN=arnA PE=3 SV=1	6747	74869	174	166	53	52	88.8
8	1	C4ZU97|ARNA_ECOBW	Bifunctional polymyxin resistance protein ArnA OS=Escherichia coli (strain K12 / MC4100 / BW2952) OX=595496 GN=arnA PE=3 SV=1	6747	74869	174	166	53	52	88.8
8	1	P77398|ARNA_ECOLI	Bifunctional polymyxin resistance protein ArnA OS=Escherichia coli (strain K12) OX=83333 GN=arnA PE=1 SV=1	6747	74869	174	166	53	52	88.8
8		A7ZP73|ARNA_ECO24	Bifunctional polymyxin resistance protein ArnA OS=Escherichia coli O139:H28 (strain E24377A / ETEC) OX=331111 GN=arnA PE=3 SV=1	6130	74867	162	154	50	49	82
8		B6I7J8|ARNA_ECOSE	Bifunctional polymyxin resistance protein ArnA OS=Escherichia coli (strain SE11) OX=409438 GN=arnA PE=3 SV=1	6130	74867	162	154	50	49	82
8		B7LAS0|ARNA_ECO55	Bifunctional polymyxin resistance protein ArnA OS=Escherichia coli (strain 55989 / EAEC) OX=585055 GN=arnA PE=3 SV=1	6130	74867	162	154	50	49	82
8		B7M5T7|ARNA_ECO8A	Bifunctional polymyxin resistance protein ArnA OS=Escherichia coli O8 (strain IAI1) OX=585034 GN=arnA PE=3 SV=1	6130	74867	162	154	50	49	82
8		B5YXP8|ARNA_ECO5E	Bifunctional polymyxin resistance protein ArnA OS=Escherichia coli O157:H7 (strain EC4115 / EHEC) OX=444450 GN=arnA PE=3 SV=1	6103	74847	157	151	48	48	79.1
8		Q8XDZ3|ARNA_ECO57	Bifunctional polymyxin resistance protein ArnA OS=Escherichia coli O157:H7 OX=83334 GN=arnA PE=3 SV=1	6103	74847	157	151	48	48	79.1
8		A8A2C2|ARNA_ECOHS	Bifunctional polymyxin resistance protein ArnA OS=Escherichia coli O9:H4 (strain HS) OX=331112 GN=arnA PE=3 SV=1	5947	74861	156	149	47	46	71.4
8		B7UFR7|ARNA_ECO27	Bifunctional polymyxin resistance protein ArnA OS=Escherichia coli O127:H6 (strain E2348/69 / EPEC) OX=574521 GN=arnA PE=3 SV=1	5618	74996	140	134	47	46	71.1
8		B7N5M0|ARNA_ECOLU	Bifunctional polymyxin resistance protein ArnA OS=Escherichia coli O17:K52:H18 (strain UMN026 / ExPEC) OX=585056 GN=arnA PE=3 SV=1	5482	74812	146	139	45	44	65.2
8		A1ADA7|ARNA_ECOK1	Bifunctional polymyxin resistance protein ArnA OS=Escherichia coli O1:K1 / APEC OX=405955 GN=arnA PE=3 SV=1	5168	74955	128	123	46	45	75.3
8		Q1R9G0|ARNA_ECOUT	Bifunctional polymyxin resistance protein ArnA OS=Escherichia coli (strain UTI89 / UPEC) OX=364106 GN=arnA PE=3 SV=1	5168	74955	128	123	46	45	75.3
8		B7MG22|ARNA_ECO45	Bifunctional polymyxin resistance protein ArnA OS=Escherichia coli O45:K1 (strain S88 / ExPEC) OX=585035 GN=arnA PE=3 SV=1	5168	74955	128	123	46	45	75.3
8		B7MXT6|ARNA_ECO81	Bifunctional polymyxin resistance protein ArnA OS=Escherichia coli O81 (strain ED1a) OX=585397 GN=arnA PE=3 SV=1	5088	75031	130	123	45	43	69.1
8		B7NNT4|ARNA_ECO7I	Bifunctional polymyxin resistance protein ArnA OS=Escherichia coli O7:K1 (strain IAI39 / ExPEC) OX=585057 GN=arnA PE=3 SV=1	4998	74837	124	118	42	41	67.1
8		Q8FFM1|ARNA_ECOL6	Bifunctional polymyxin resistance protein ArnA OS=Escherichia coli O6:H1 (strain CFT073 / ATCC 700928 / UPEC) OX=199310 GN=arnA PE=3 SV=1	4971	74974	121	116	44	43	71.4
8		Q0TFI7|ARNA_ECOL5	Bifunctional polymyxin resistance protein ArnA OS=Escherichia coli O6:K15:H31 (strain 536 / UPEC) OX=362663 GN=arnA PE=3 SV=1	4841	74986	119	114	43	42	70.8
8		B1LLK9|ARNA_ECOSM	Bifunctional polymyxin resistance protein ArnA OS=Escherichia coli (strain SMS-3-5 / SECEC) OX=439855 GN=arnA PE=3 SV=1	4805	74713	123	117	42	41	66.7
9	1	P0A825|GLYA_ECOLI	Serine hydroxymethyltransferase OS=Escherichia coli (strain K12) OX=83333 GN=glyA PE=1 SV=1	5553	45459	143	135	39	37	84.4
9	1	P0A826|GLYA_ECOL6	Serine hydroxymethyltransferase OS=Escherichia coli O6:H1 (strain CFT073 / ATCC 700928 / UPEC) OX=199310 GN=glyA PE=3 SV=1	5553	45459	143	135	39	37	84.4
9	1	Q0TET8|GLYA_ECOL5	Serine hydroxymethyltransferase OS=Escherichia coli O6:K15:H31 (strain 536 / UPEC) OX=362663 GN=glyA PE=3 SV=1	5553	45459	143	135	39	37	84.4
9	1	A1AE82|GLYA_ECOK1	Serine hydroxymethyltransferase OS=Escherichia coli O1:K1 / APEC OX=405955 GN=glyA PE=3 SV=2	5553	45459	143	135	39	37	84.4
9	1	B1IVS6|GLYA_ECOLC	Serine hydroxymethyltransferase OS=Escherichia coli (strain ATCC 8739 / DSM 1576 / Crooks) OX=481805 GN=glyA PE=3 SV=1	5553	45459	143	135	39	37	84.4
9	1	B1LNK7|GLYA_ECOSM	Serine hydroxymethyltransferase OS=Escherichia coli (strain SMS-3-5 / SECEC) OX=439855 GN=glyA PE=3 SV=1	5553	45459	143	135	39	37	84.4
9	1	B1XB26|GLYA_ECODH	Serine hydroxymethyltransferase OS=Escherichia coli (strain K12 / DH10B) OX=316385 GN=glyA PE=3 SV=1	5553	45459	143	135	39	37	84.4
9	1	Q1R8I4|GLYA_ECOUT	Serine hydroxymethyltransferase OS=Escherichia coli (strain UTI89 / UPEC) OX=364106 GN=glyA PE=3 SV=2	5553	45459	143	135	39	37	84.4
9	1	C4ZXC6|GLYA_ECOBW	Serine hydroxymethyltransferase OS=Escherichia coli (strain K12 / MC4100 / BW2952) OX=595496 GN=glyA PE=3 SV=1	5553	45459	143	135	39	37	84.4
9	1	B5Z123|GLYA_ECO5E	Serine hydroxymethyltransferase OS=Escherichia coli O157:H7 (strain EC4115 / EHEC) OX=444450 GN=glyA PE=3 SV=1	5553	45487	143	135	39	37	84.4
9	1	B6I5C4|GLYA_ECOSE	Serine hydroxymethyltransferase OS=Escherichia coli (strain SE11) OX=409438 GN=glyA PE=3 SV=1	5553	45459	143	135	39	37	84.4
9	1	A7ZPZ4|GLYA_ECO24	Serine hydroxymethyltransferase OS=Escherichia coli O139:H28 (strain E24377A / ETEC) OX=331111 GN=glyA PE=3 SV=1	5553	45459	143	135	39	37	84.4
9	1	B7LDE3|GLYA_ECO55	Serine hydroxymethyltransferase OS=Escherichia coli (strain 55989 / EAEC) OX=585055 GN=glyA PE=3 SV=1	5553	45459	143	135	39	37	84.4
9	1	B7M8A7|GLYA_ECO8A	Serine hydroxymethyltransferase OS=Escherichia coli O8 (strain IAI1) OX=585034 GN=glyA PE=3 SV=1	5553	45459	143	135	39	37	84.4
9	1	B7MIN5|GLYA_ECO45	Serine hydroxymethyltransferase OS=Escherichia coli O45:K1 (strain S88 / ExPEC) OX=585035 GN=glyA PE=3 SV=1	5553	45459	143	135	39	37	84.4
9	1	B7MYI0|GLYA_ECO81	Serine hydroxymethyltransferase OS=Escherichia coli O81 (strain ED1a) OX=585397 GN=glyA PE=3 SV=1	5553	45459	143	135	39	37	84.4
9	1	B7NRK2|GLYA_ECO7I	Serine hydroxymethyltransferase OS=Escherichia coli O7:K1 (strain IAI39 / ExPEC) OX=585057 GN=glyA PE=3 SV=1	5553	45459	143	135	39	37	84.4
9	1	B7UGZ1|GLYA_ECO27	Serine hydroxymethyltransferase OS=Escherichia coli O127:H6 (strain E2348/69 / EPEC) OX=574521 GN=glyA PE=3 SV=1	5553	45459	143	135	39	37	84.4
9	1	A8A359|GLYA_ECOHS	Serine hydroxymethyltransferase OS=Escherichia coli O9:H4 (strain HS) OX=331112 GN=glyA PE=3 SV=1	5553	45459	143	135	39	37	84.4
9	1	Q8XA55|GLYA_ECO57	Serine hydroxymethyltransferase OS=Escherichia coli O157:H7 OX=83334 GN=glyA PE=3 SV=1	5553	45487	143	135	39	37	84.4
9		B7N6D8|GLYA_ECOLU	Serine hydroxymethyltransferase OS=Escherichia coli O17:K52:H18 (strain UMN026 / ExPEC) OX=585056 GN=glyA PE=3 SV=1	5321	45445	136	128	36	34	77.2
10	1	P0A8M3|SYT_ECOLI	Threonine--tRNA ligase OS=Escherichia coli (strain K12) OX=83333 GN=thrS PE=1 SV=1	5448	74708	134	126	54	54	77.7
10	1	P0A8M4|SYT_ECOL6	Threonine--tRNA ligase OS=Escherichia coli O6:H1 (strain CFT073 / ATCC 700928 / UPEC) OX=199310 GN=thrS PE=3 SV=1	5448	74708	134	126	54	54	77.7
10	1	Q0THB0|SYT_ECOL5	Threonine--tRNA ligase OS=Escherichia coli O6:K15:H31 (strain 536 / UPEC) OX=362663 GN=thrS PE=3 SV=1	5448	74708	134	126	54	54	77.7
10	1	A1ABQ2|SYT_ECOK1	Threonine--tRNA ligase OS=Escherichia coli O1:K1 / APEC OX=405955 GN=thrS PE=3 SV=1	5448	74708	134	126	54	54	77.7
10	1	B1LE12|SYT_ECOSM	Threonine--tRNA ligase OS=Escherichia coli (strain SMS-3-5 / SECEC) OX=439855 GN=thrS PE=3 SV=1	5448	74708	134	126	54	54	77.7
10	1	B1XGI1|SYT_ECODH	Threonine--tRNA ligase OS=Escherichia coli (strain K12 / DH10B) OX=316385 GN=thrS PE=3 SV=1	5448	74708	134	126	54	54	77.7
10	1	Q1RB76|SYT_ECOUT	Threonine--tRNA ligase OS=Escherichia coli (strain UTI89 / UPEC) OX=364106 GN=thrS PE=3 SV=1	5448	74708	134	126	54	54	77.7
10	1	C4ZYI1|SYT_ECOBW	Threonine--tRNA ligase OS=Escherichia coli (strain K12 / MC4100 / BW2952) OX=595496 GN=thrS PE=3 SV=1	5448	74708	134	126	54	54	77.7
10	1	B5YQ07|SYT_ECO5E	Threonine--tRNA ligase OS=Escherichia coli O157:H7 (strain EC4115 / EHEC) OX=444450 GN=thrS PE=3 SV=1	5448	74722	134	126	54	54	77.7
10	1	B7MAS9|SYT_ECO45	Threonine--tRNA ligase OS=Escherichia coli O45:K1 (strain S88 / ExPEC) OX=585035 GN=thrS PE=3 SV=1	5448	74708	134	126	54	54	77.7
10	1	B7MVJ7|SYT_ECO81	Threonine--tRNA ligase OS=Escherichia coli O81 (strain ED1a) OX=585397 GN=thrS PE=3 SV=1	5448	74708	134	126	54	54	77.7
10	1	B7N556|SYT_ECOLU	Threonine--tRNA ligase OS=Escherichia coli O17:K52:H18 (strain UMN026 / ExPEC) OX=585056 GN=thrS PE=3 SV=1	5448	74708	134	126	54	54	77.7
10	1	B7NT58|SYT_ECO7I	Threonine--tRNA ligase OS=Escherichia coli O7:K1 (strain IAI39 / ExPEC) OX=585057 GN=thrS PE=3 SV=1	5448	74708	134	126	54	54	77.7
10	1	B7USA2|SYT_ECO27	Threonine--tRNA ligase OS=Escherichia coli O127:H6 (strain E2348/69 / EPEC) OX=574521 GN=thrS PE=3 SV=1	5448	74708	134	126	54	54	77.7
10	1	Q8XE27|SYT_ECO57	Threonine--tRNA ligase OS=Escherichia coli O157:H7 OX=83334 GN=thrS PE=3 SV=1	5448	74722	134	126	54	54	77.7
10		B7M1C7|SYT_ECO8A	Threonine--tRNA ligase OS=Escherichia coli O8 (strain IAI1) OX=585034 GN=thrS PE=3 SV=1	4942	74694	126	118	52	52	76.3
10		A7ZMI6|SYT_ECO24	Threonine--tRNA ligase OS=Escherichia coli O139:H28 (strain E24377A / ETEC) OX=331111 GN=thrS PE=3 SV=1	4821	74680	125	117	51	51	69.9
10		B1IPK9|SYT_ECOLC	Threonine--tRNA ligase OS=Escherichia coli (strain ATCC 8739 / DSM 1576 / Crooks) OX=481805 GN=thrS PE=3 SV=1	4821	74680	125	117	51	51	69.9
10		B6IBD7|SYT_ECOSE	Threonine--tRNA ligase OS=Escherichia coli (strain SE11) OX=409438 GN=thrS PE=3 SV=1	4821	74680	125	117	51	51	69.9
10		B7L6J2|SYT_ECO55	Threonine--tRNA ligase OS=Escherichia coli (strain 55989 / EAEC) OX=585055 GN=thrS PE=3 SV=1	4821	74680	125	117	51	51	69.9
10		A8A0R2|SYT_ECOHS	Threonine--tRNA ligase OS=Escherichia coli O9:H4 (strain HS) OX=331112 GN=thrS PE=3 SV=1	4821	74680	125	117	51	51	69.9
11	1	P0ABJ1|CYOA_ECOLI	Cytochrome bo(3) ubiquinol oxidase subunit 2 OS=Escherichia coli (strain K12) OX=83333 GN=cyoA PE=1 SV=1	5094	34946	157	139	15	15	63.5
11	1	P0ABJ2|CYOA_ECOL6	Cytochrome bo(3) ubiquinol oxidase subunit 2 OS=Escherichia coli O6:H1 (strain CFT073 / ATCC 700928 / UPEC) OX=199310 GN=cyoA PE=3 SV=1	5094	34946	157	139	15	15	63.5
12	1	P0A9K9|SLYD_ECOLI	FKBP-type peptidyl-prolyl cis-trans isomerase SlyD OS=Escherichia coli (strain K12) OX=83333 GN=slyD PE=1 SV=1	4746	21182	95	89	9	9	70.4
12	1	P0A9L0|SLYD_ECOL6	FKBP-type peptidyl-prolyl cis-trans isomerase SlyD OS=Escherichia coli O6:H1 (strain CFT073 / ATCC 700928 / UPEC) OX=199310 GN=slyD PE=3 SV=1	4746	21182	95	89	9	9	70.4
12	1	P0A9L1|SLYD_ECO57	FKBP-type peptidyl-prolyl cis-trans isomerase SlyD OS=Escherichia coli O157:H7 OX=83334 GN=slyD PE=3 SV=1	4746	21182	95	89	9	9	70.4
13	1	P21513|RNE_ECOLI	Ribonuclease E OS=Escherichia coli (strain K12) OX=83333 GN=rne PE=1 SV=6	3981	118353	83	81	48	47	52.6
14	1	Q8XCX2|NUOG_ECO57	NADH-quinone oxidoreductase subunit G OS=Escherichia coli O157:H7 OX=83334 GN=nuoG PE=3 SV=3	3759	101209	81	75	49	47	70.2
14	1	P33602|NUOG_ECOLI	NADH-quinone oxidoreductase subunit G OS=Escherichia coli (strain K12) OX=83333 GN=nuoG PE=1 SV=4	3759	101148	81	75	49	47	70.2
14		Q8FFJ9|NUOG_ECOL6	NADH-quinone oxidoreductase subunit G OS=Escherichia coli O6:H1 (strain CFT073 / ATCC 700928 / UPEC) OX=199310 GN=nuoG PE=3 SV=3	3183	101200	73	67	45	43	63.2
15	1	P0A6Y8|DNAK_ECOLI	Chaperone protein DnaK OS=Escherichia coli (strain K12) OX=83333 GN=dnaK PE=1 SV=2	3444	69130	68	64	39	38	56.9
15	1	P0A6Y9|DNAK_ECOL6	Chaperone protein DnaK OS=Escherichia coli O6:H1 (strain CFT073 / ATCC 700928 / UPEC) OX=199310 GN=dnaK PE=3 SV=2	3444	69130	68	64	39	38	56.9
15	1	P0A6Z0|DNAK_ECO57	Chaperone protein DnaK OS=Escherichia coli O157:H7 OX=83334 GN=dnaK PE=3 SV=2	3444	69130	68	64	39	38	56.9
15	1	Q0TLX5|DNAK_ECOL5	Chaperone protein DnaK OS=Escherichia coli O6:K15:H31 (strain 536 / UPEC) OX=362663 GN=dnaK PE=3 SV=1	3444	69130	68	64	39	38	56.9
15	1	A1A766|DNAK_ECOK1	Chaperone protein DnaK OS=Escherichia coli O1:K1 / APEC OX=405955 GN=dnaK PE=3 SV=1	3444	69130	68	64	39	38	56.9
15	1	B1IRG0|DNAK_ECOLC	Chaperone protein DnaK OS=Escherichia coli (strain ATCC 8739 / DSM 1576 / Crooks) OX=481805 GN=dnaK PE=3 SV=1	3444	69130	68	64	39	38	56.9
15	1	Q1RGI8|DNAK_ECOUT	Chaperone protein DnaK OS=Escherichia coli (strain UTI89 / UPEC) OX=364106 GN=dnaK PE=3 SV=1	3444	69130	68	64	39	38	56.9
15	1	A7ZHA4|DNAK_ECO24	Chaperone protein DnaK OS=Escherichia coli O139:H28 (strain E24377A / ETEC) OX=331111 GN=dnaK PE=3 SV=1	3444	69130	68	64	39	38	56.9
15	1	A7ZVV7|DNAK_ECOHS	Chaperone protein DnaK OS=Escherichia coli O9:H4 (strain HS) OX=331112 GN=dnaK PE=3 SV=1	3444	69146	68	64	39	38	56.9
16	1	P00490|PHSM_ECOLI	Maltodextrin phosphorylase OS=Escherichia coli (strain K12) OX=83333 GN=malP PE=1 SV=7	3438	90865	83	81	52	50	69.4
17	1	P0AC41|SDHA_ECOLI	Succinate dehydrogenase flavoprotein subunit OS=Escherichia coli (strain K12) OX=83333 GN=sdhA PE=1 SV=1	3112	65008	85	74	38	36	71.8
17	1	P0AC42|SDHA_ECOL6	Succinate dehydrogenase flavoprotein subunit OS=Escherichia coli O6:H1 (strain CFT073 / ATCC 700928 / UPEC) OX=199310 GN=sdhA PE=3 SV=1	3112	65008	85	74	38	36	71.8
17	1	P0AC43|SDHA_ECO57	Succinate dehydrogenase flavoprotein subunit OS=Escherichia coli O157:H7 OX=83334 GN=sdhA PE=3 SV=1	3112	65008	85	74	38	36	71.8
18	1	P30855|EVGS_ECOLI	Sensor protein EvgS OS=Escherichia coli (strain K12) OX=83333 GN=evgS PE=1 SV=2	3060	135342	77	75	50	50	50.9
18		P58402|EVGS_ECO57	Sensor protein EvgS OS=Escherichia coli O157:H7 OX=83334 GN=evgS PE=3 SV=1	2313	135553	57	55	37	37	34.9
19	1	P0ABI8|CYOB_ECOLI	Cytochrome bo(3) ubiquinol oxidase subunit 1 OS=Escherichia coli (strain K12) OX=83333 GN=cyoB PE=1 SV=1	2811	74546	89	71	22	21	35.1
19	1	P0ABI9|CYOB_ECOL6	Cytochrome bo(3) ubiquinol oxidase subunit 1 OS=Escherichia coli O6:H1 (strain CFT073 / ATCC 700928 / UPEC) OX=199310 GN=cyoB PE=3 SV=1	2811	74546	89	71	22	21	35.1
19	1	P0ABJ0|CYOB_ECO57	Cytochrome bo(3) ubiquinol oxidase subunit 1 OS=Escherichia coli O157:H7 OX=83334 GN=cyoB PE=3 SV=1	2811	74546	89	71	22	21	35.1
20	1	P35340|AHPF_ECOLI	Alkyl hydroperoxide reductase subunit F OS=Escherichia coli (strain K12) OX=83333 GN=ahpF PE=1 SV=2	2750	56484	58	57	35	35	73.7
21	1	P09127|HEMX_ECOLI	Protein HemX OS=Escherichia coli (strain K12) OX=83333 GN=hemX PE=1 SV=1	2589	42937	53	51	28	27	73.8
22	1	P0A6F5|CH60_ECOLI	60 kDa chaperonin OS=Escherichia coli (strain K12) OX=83333 GN=groL PE=1 SV=2	2400	57464	48	46	35	35	72.3
22	1	P0A6F6|CH60_ECOL6	60 kDa chaperonin OS=Escherichia coli O6:H1 (strain CFT073 / ATCC 700928 / UPEC) OX=199310 GN=groL PE=3 SV=2	2400	57464	48	46	35	35	72.3
22	1	P0A6F7|CH60_ECO57	60 kDa chaperonin OS=Escherichia coli O157:H7 OX=83334 GN=groL PE=3 SV=2	2400	57464	48	46	35	35	72.3
22	1	A1AJ51|CH601_ECOK1	60 kDa chaperonin 1 OS=Escherichia coli O1:K1 / APEC OX=405955 GN=groL1 PE=3 SV=1	2400	57464	48	46	35	35	72.3
22	1	B1ITQ5|CH60_ECOLC	60 kDa chaperonin OS=Escherichia coli (strain ATCC 8739 / DSM 1576 / Crooks) OX=481805 GN=groL PE=3 SV=1	2400	57464	48	46	35	35	72.3
22	1	B1LQG4|CH60_ECOSM	60 kDa chaperonin OS=Escherichia coli (strain SMS-3-5 / SECEC) OX=439855 GN=groL PE=3 SV=1	2400	57464	48	46	35	35	72.3
22	1	B1XDP7|CH60_ECODH	60 kDa chaperonin OS=Escherichia coli (strain K12 / DH10B) OX=316385 GN=groL PE=3 SV=1	2400	57464	48	46	35	35	72.3
22	1	Q1R3B6|CH60_ECOUT	60 kDa chaperonin OS=Escherichia coli (strain UTI89 / UPEC) OX=364106 GN=groL PE=1 SV=1	2400	57464	48	46	35	35	72.3
22	1	B5Z2F2|CH60_ECO5E	60 kDa chaperonin OS=Escherichia coli O157:H7 (strain EC4115 / EHEC) OX=444450 GN=groL PE=3 SV=1	2400	57464	48	46	35	35	72.3
22	1	C5A1D5|CH60_ECOBW	60 kDa chaperonin OS=Escherichia coli (strain K12 / MC4100 / BW2952) OX=595496 GN=groL PE=1 SV=1	2400	57464	48	46	35	35	72.3
22	1	B6I615|CH60_ECOSE	60 kDa chaperonin OS=Escherichia coli (strain SE11) OX=409438 GN=groL PE=3 SV=1	2400	57464	48	46	35	35	72.3
22	1	A7ZV12|CH60_ECO24	60 kDa chaperonin OS=Escherichia coli O139:H28 (strain E24377A / ETEC) OX=331111 GN=groL PE=3 SV=1	2400	57464	48	46	35	35	72.3
22	1	B7LC02|CH60_ECO55	60 kDa chaperonin OS=Escherichia coli (strain 55989 / EAEC) OX=585055 GN=groL PE=3 SV=1	2400	57464	48	46	35	35	72.3
22	1	B7M8Q4|CH60_ECO8A	60 kDa chaperonin OS=Escherichia coli O8 (strain IAI1) OX=585034 GN=groL PE=3 SV=1	2400	57464	48	46	35	35	72.3
22	1	B7MKU8|CH60_ECO45	60 kDa chaperonin OS=Escherichia coli O45:K1 (strain S88 / ExPEC) OX=585035 GN=groL PE=3 SV=1	2400	57464	48	46	35	35	72.3
22	1	B7MSV9|CH60_ECO81	60 kDa chaperonin OS=Escherichia coli O81 (strain ED1a) OX=585397 GN=groL PE=3 SV=1	2400	57464	48	46	35	35	72.3
22	1	B7NG81|CH60_ECOLU	60 kDa chaperonin OS=Escherichia coli O17:K52:H18 (strain UMN026 / ExPEC) OX=585056 GN=groL PE=3 SV=1	2400	57464	48	46	35	35	72.3
22	1	B7NTK2|CH60_ECO7I	60 kDa chaperonin OS=Escherichia coli O7:K1 (strain IAI39 / ExPEC) OX=585057 GN=groL PE=3 SV=1	2400	57464	48	46	35	35	72.3
22	1	B7UPW3|CH60_ECO27	60 kDa chaperonin OS=Escherichia coli O127:H6 (strain E2348/69 / EPEC) OX=574521 GN=groL PE=3 SV=1	2400	57464	48	46	35	35	72.3
22	1	A8A7N9|CH60_ECOHS	60 kDa chaperonin OS=Escherichia coli O9:H4 (strain HS) OX=331112 GN=groL PE=3 SV=1	2400	57464	48	46	35	35	72.3
22		Q0T9P8|CH60_ECOL5	60 kDa chaperonin OS=Escherichia coli O6:K15:H31 (strain 536 / UPEC) OX=362663 GN=groL PE=3 SV=1	2225	57464	45	43	33	33	71.5
22		Q19NJ4|CH602_ECOK1	60 kDa chaperonin 2 OS=Escherichia coli O1:K1 / APEC OX=405955 GN=groL2 PE=3 SV=1	254	57284	8	7	8	7	15.6
23	1	P0ACB2|HEM2_ECOLI	Delta-aminolevulinic acid dehydratase OS=Escherichia coli (strain K12) OX=83333 GN=hemB PE=1 SV=2	2316	35944	50	49	24	24	75.9
24	1	P0A9P0|DLDH_ECOLI	Dihydrolipoyl dehydrogenase OS=Escherichia coli (strain K12) OX=83333 GN=lpdA PE=1 SV=2	2243	50942	47	44	27	26	62.2
24	1	P0A9P1|DLDH_ECOL6	Dihydrolipoyl dehydrogenase OS=Escherichia coli O6:H1 (strain CFT073 / ATCC 700928 / UPEC) OX=199310 GN=lpdA PE=3 SV=2	2243	50942	47	44	27	26	62.2
24	1	P0A9P2|DLDH_ECO57	Dihydrolipoyl dehydrogenase OS=Escherichia coli O157:H7 OX=83334 GN=lpdA PE=3 SV=2	2243	50942	47	44	27	26	62.2
25	1	P0ACB7|HEMY_ECOLI	Protein HemY OS=Escherichia coli (strain K12) OX=83333 GN=hemY PE=1 SV=1	2179	45274	66	58	23	19	63.6
25	1	P0ACB8|HEMY_ECOL6	Protein HemY OS=Escherichia coli O6:H1 (strain CFT073 / ATCC 700928 / UPEC) OX=199310 GN=hemY PE=3 SV=1	2179	45274	66	58	23	19	63.6
25	1	P0ACB9|HEMY_ECO57	Protein HemY OS=Escherichia coli O157:H7 OX=83334 GN=hemY PE=3 SV=1	2179	45274	66	58	23	19	63.6
26	1	P0A7A7|PLSB_ECOLI	Glycerol-3-phosphate acyltransferase OS=Escherichia coli (strain K12) OX=83333 GN=plsB PE=1 SV=2	2099	91609	51	50	37	36	67.4
26	1	P0A7A8|PLSB_ECOL6	Glycerol-3-phosphate acyltransferase OS=Escherichia coli O6:H1 (strain CFT073 / ATCC 700928 / UPEC) OX=199310 GN=plsB PE=3 SV=2	2099	91609	51	50	37	36	67.4
26	1	A1AIL8|PLSB_ECOK1	Glycerol-3-phosphate acyltransferase OS=Escherichia coli O1:K1 / APEC OX=405955 GN=plsB PE=3 SV=1	2099	94036	51	50	37	36	65.8
26	1	B1IUL1|PLSB_ECOLC	Glycerol-3-phosphate acyltransferase OS=Escherichia coli (strain ATCC 8739 / DSM 1576 / Crooks) OX=481805 GN=plsB PE=3 SV=1	2099	91609	51	50	37	36	67.4
26	1	B1XC40|PLSB_ECODH	Glycerol-3-phosphate acyltransferase OS=Escherichia coli (strain K12 / DH10B) OX=316385 GN=plsB PE=3 SV=1	2099	91609	51	50	37	36	67.4
26	1	Q1R3P5|PLSB_ECOUT	Glycerol-3-phosphate acyltransferase OS=Escherichia coli (strain UTI89 / UPEC) OX=364106 GN=plsB PE=3 SV=1	2099	94036	51	50	37	36	65.8
26	1	C5A134|PLSB_ECOBW	Glycerol-3-phosphate acyltransferase OS=Escherichia coli (strain K12 / MC4100 / BW2952) OX=595496 GN=plsB PE=3 SV=1	2099	91609	51	50	37	36	67.4
26	1	B6I5Q6|PLSB_ECOSE	Glycerol-3-phosphate acyltransferase OS=Escherichia coli (strain SE11) OX=409438 GN=plsB PE=3 SV=1	2099	94036	51	50	37	36	65.8
26	1	A7ZUR3|PLSB_ECO24	Glycerol-3-phosphate acyltransferase OS=Escherichia coli O139:H28 (strain E24377A / ETEC) OX=331111 GN=plsB PE=3 SV=1	2099	91609	51	50	37	36	67.4
26	1	B7LAY9|PLSB_ECO55	Glycerol-3-phosphate acyltransferase OS=Escherichia coli (strain 55989 / EAEC) OX=585055 GN=plsB PE=3 SV=1	2099	91609	51	50	37	36	67.4
26	1	B7M7V4|PLSB_ECO8A	Glycerol-3-phosphate acyltransferase OS=Escherichia coli O8 (strain IAI1) OX=585034 GN=plsB PE=3 SV=1	2099	91609	51	50	37	36	67.4
26	1	B7MJ31|PLSB_ECO45	Glycerol-3-phosphate acyltransferase OS=Escherichia coli O45:K1 (strain S88 / ExPEC) OX=585035 GN=plsB PE=3 SV=1	2099	91609	51	50	37	36	67.4
26	1	B7N2P8|PLSB_ECO81	Glycerol-3-phosphate acyltransferase OS=Escherichia coli O81 (strain ED1a) OX=585397 GN=plsB PE=3 SV=1	2099	91609	51	50	37	36	67.4
26	1	B7NFY5|PLSB_ECOLU	Glycerol-3-phosphate acyltransferase OS=Escherichia coli O17:K52:H18 (strain UMN026 / ExPEC) OX=585056 GN=plsB PE=3 SV=1	2099	91609	51	50	37	36	67.4
26	1	B7NS05|PLSB_ECO7I	Glycerol-3-phosphate acyltransferase OS=Escherichia coli O7:K1 (strain IAI39 / ExPEC) OX=585057 GN=plsB PE=3 SV=1	2099	91609	51	50	37	36	67.4
26	1	B7UPK2|PLSB_ECO27	Glycerol-3-phosphate acyltransferase OS=Escherichia coli O127:H6 (strain E2348/69 / EPEC) OX=574521 GN=plsB PE=3 SV=1	2099	91609	51	50	37	36	67.4
26	1	A8A7E1|PLSB_ECOHS	Glycerol-3-phosphate acyltransferase OS=Escherichia coli O9:H4 (strain HS) OX=331112 GN=plsB PE=3 SV=1	2099	91609	51	50	37	36	67.4
26		B5Z182|PLSB_ECO5E	Glycerol-3-phosphate acyltransferase OS=Escherichia coli O157:H7 (strain EC4115 / EHEC) OX=444450 GN=plsB PE=3 SV=1	1984	91637	49	48	36	35	65.1
26		P58130|PLSB_ECO57	Glycerol-3-phosphate acyltransferase OS=Escherichia coli O157:H7 OX=83334 GN=plsB PE=3 SV=2	1984	91637	49	48	36	35	65.1
26		B1LPK6|PLSB_ECOSM	Glycerol-3-phosphate acyltransferase OS=Escherichia coli (strain SMS-3-5 / SECEC) OX=439855 GN=plsB PE=3 SV=1	1890	94064	49	48	36	35	63.1
27	1	P18392|RSTB_ECOLI	Sensor protein RstB OS=Escherichia coli (strain K12) OX=83333 GN=rstB PE=1 SV=2	2072	49480	41	40	23	22	47.3
28	1	P0A8N3|SYK1_ECOLI	Lysine--tRNA ligase OS=Escherichia coli (strain K12) OX=83333 GN=lysS PE=1 SV=2	2061	57624	52	51	33	33	80.8
28	1	P0A8N4|SYK1_ECOL6	Lysine--tRNA ligase OS=Escherichia coli O6:H1 (strain CFT073 / ATCC 700928 / UPEC) OX=199310 GN=lysS PE=3 SV=2	2061	57624	52	51	33	33	80.8
28	2	P0A8N5|SYK2_ECOLI	Lysine--tRNA ligase, heat inducible OS=Escherichia coli (strain K12) OX=83333 GN=lysU PE=1 SV=2	567	57847	26	24	18	17	40.4
28	2	P0A8N6|SYK2_ECO57	Lysine--tRNA ligase, heat inducible OS=Escherichia coli O157:H7 OX=83334 GN=lysU PE=3 SV=2	567	57847	26	24	18	17	40.4
28	2	Q8FAT5|SYK2_ECOL6	Lysine--tRNA ligase, heat inducible OS=Escherichia coli O6:H1 (strain CFT073 / ATCC 700928 / UPEC) OX=199310 GN=lysU PE=3 SV=3	567	57875	26	24	18	17	40.4
28		Q8XD57|SYK1_ECO57	Lysine--tRNA ligase OS=Escherichia coli O157:H7 OX=83334 GN=lysS PE=3 SV=3	2019	57652	50	49	32	32	78.4
29	1	Q8FG50|HIS7_ECOL6	Histidine biosynthesis bifunctional protein HisB OS=Escherichia coli O6:H1 (strain CFT073 / ATCC 700928 / UPEC) OX=199310 GN=hisB PE=3 SV=2	1947	40619	50	46	27	25	77.5
29	2	Q9S5G5|HIS7_ECO57	Histidine biosynthesis bifunctional protein HisB OS=Escherichia coli O157:H7 OX=83334 GN=hisB PE=1 SV=1	1803	40606	47	42	26	24	76.9
29	3	P06987|HIS7_ECOLI	Histidine biosynthesis bifunctional protein HisB OS=Escherichia coli (strain K12) OX=83333 GN=hisB PE=1 SV=1	1500	40594	42	38	24	23	71.5
30	1	Q8X4S5|GUTQ_ECO57	Arabinose 5-phosphate isomerase GutQ OS=Escherichia coli O157:H7 OX=83334 GN=gutQ PE=3 SV=3	1928	34181	38	38	24	24	88.2
30	1	P17115|GUTQ_ECOLI	Arabinose 5-phosphate isomerase GutQ OS=Escherichia coli (strain K12) OX=83333 GN=gutQ PE=1 SV=3	1928	34181	38	38	24	24	88.2
30		Q8FEN7|GUTQ_ECOL6	Arabinose 5-phosphate isomerase GutQ OS=Escherichia coli O6:H1 (strain CFT073 / ATCC 700928 / UPEC) OX=199310 GN=gutQ PE=3 SV=1	1777	34219	32	32	20	20	75.1
31	1	P0A6B7|ISCS_ECOLI	Cysteine desulfurase IscS OS=Escherichia coli (strain K12) OX=83333 GN=iscS PE=1 SV=1	1831	45232	42	39	23	23	63.1
31	1	P0A6B8|ISCS_ECOL6	Cysteine desulfurase IscS OS=Escherichia coli O6:H1 (strain CFT073 / ATCC 700928 / UPEC) OX=199310 GN=iscS PE=3 SV=1	1831	45232	42	39	23	23	63.1
31	1	P0A6B9|ISCS_ECO57	Cysteine desulfurase IscS OS=Escherichia coli O157:H7 OX=83334 GN=iscS PE=1 SV=1	1831	45232	42	39	23	23	63.1
31	1	Q0TEV5|ISCS_ECOL5	Cysteine desulfurase IscS OS=Escherichia coli O6:K15:H31 (strain 536 / UPEC) OX=362663 GN=iscS PE=3 SV=1	1831	45232	42	39	23	23	63.1
31	1	B1IWD1|ISCS_ECOLC	Cysteine desulfurase IscS OS=Escherichia coli (strain ATCC 8739 / DSM 1576 / Crooks) OX=481805 GN=iscS PE=3 SV=1	1831	45232	42	39	23	23	63.1
31	1	B1LNI6|ISCS_ECOSM	Cysteine desulfurase IscS OS=Escherichia coli (strain SMS-3-5 / SECEC) OX=439855 GN=iscS PE=3 SV=1	1831	45232	42	39	23	23	63.1
31	1	B1XB05|ISCS_ECODH	Cysteine desulfurase IscS OS=Escherichia coli (strain K12 / DH10B) OX=316385 GN=iscS PE=3 SV=1	1831	45232	42	39	23	23	63.1
31	1	C4ZXA5|ISCS_ECOBW	Cysteine desulfurase IscS OS=Escherichia coli (strain K12 / MC4100 / BW2952) OX=595496 GN=iscS PE=3 SV=1	1831	45232	42	39	23	23	63.1
31	1	B5Z104|ISCS_ECO5E	Cysteine desulfurase IscS OS=Escherichia coli O157:H7 (strain EC4115 / EHEC) OX=444450 GN=iscS PE=3 SV=1	1831	45232	42	39	23	23	63.1
31	1	B6I5A2|ISCS_ECOSE	Cysteine desulfurase IscS OS=Escherichia coli (strain SE11) OX=409438 GN=iscS PE=3 SV=1	1831	45232	42	39	23	23	63.1
31	1	A7ZPX4|ISCS_ECO24	Cysteine desulfurase IscS OS=Escherichia coli O139:H28 (strain E24377A / ETEC) OX=331111 GN=iscS PE=3 SV=1	1831	45232	42	39	23	23	63.1
31	1	B7LDC2|ISCS_ECO55	Cysteine desulfurase IscS OS=Escherichia coli (strain 55989 / EAEC) OX=585055 GN=iscS PE=3 SV=1	1831	45232	42	39	23	23	63.1
31	1	B7M7N3|ISCS_ECO8A	Cysteine desulfurase IscS OS=Escherichia coli O8 (strain IAI1) OX=585034 GN=iscS PE=3 SV=1	1831	45232	42	39	23	23	63.1
31	1	B7MIM0|ISCS_ECO45	Cysteine desulfurase IscS OS=Escherichia coli O45:K1 (strain S88 / ExPEC) OX=585035 GN=iscS PE=3 SV=1	1831	45232	42	39	23	23	63.1
31	1	B7MYG3|ISCS_ECO81	Cysteine desulfurase IscS OS=Escherichia coli O81 (strain ED1a) OX=585397 GN=iscS PE=3 SV=1	1831	45232	42	39	23	23	63.1
31	1	B7N6B7|ISCS_ECOLU	Cysteine desulfurase IscS OS=Escherichia coli O17:K52:H18 (strain UMN026 / ExPEC) OX=585056 GN=iscS PE=3 SV=1	1831	45232	42	39	23	23	63.1
31	1	B7NRH9|ISCS_ECO7I	Cysteine desulfurase IscS OS=Escherichia coli O7:K1 (strain IAI39 / ExPEC) OX=585057 GN=iscS PE=3 SV=1	1831	45232	42	39	23	23	63.1
31	1	B7UGX6|ISCS_ECO27	Cysteine desulfurase IscS OS=Escherichia coli O127:H6 (strain E2348/69 / EPEC) OX=574521 GN=iscS PE=3 SV=1	1831	45232	42	39	23	23	63.1
31	1	A8A336|ISCS_ECOHS	Cysteine desulfurase IscS OS=Escherichia coli O9:H4 (strain HS) OX=331112 GN=iscS PE=3 SV=1	1831	45232	42	39	23	23	63.1
32	1	A8A765|ARGE_ECOHS	Acetylornithine deacetylase OS=Escherichia coli O9:H4 (strain HS) OX=331112 GN=argE PE=3 SV=1	1770	42789	36	35	22	22	88.3
32		B1IVC1|ARGE_ECOLC	Acetylornithine deacetylase OS=Escherichia coli (strain ATCC 8739 / DSM 1576 / Crooks) OX=481805 GN=argE PE=3 SV=1	1706	42777	34	33	21	21	84.9
32		B1XBC2|ARGE_ECODH	Acetylornithine deacetylase OS=Escherichia coli (strain K12 / DH10B) OX=316385 GN=argE PE=3 SV=1	1706	42777	34	33	21	21	84.9
32		C5A0C3|ARGE_ECOBW	Acetylornithine deacetylase OS=Escherichia coli (strain K12 / MC4100 / BW2952) OX=595496 GN=argE PE=3 SV=1	1706	42777	34	33	21	21	84.9
32		B7LA57|ARGE_ECO55	Acetylornithine deacetylase OS=Escherichia coli (strain 55989 / EAEC) OX=585055 GN=argE PE=3 SV=1	1706	42777	34	33	21	21	84.9
32		P23908|ARGE_ECOLI	Acetylornithine deacetylase OS=Escherichia coli (strain K12) OX=83333 GN=argE PE=1 SV=2	1706	42777	34	33	21	21	84.9
32		B6I5H3|ARGE_ECOSE	Acetylornithine deacetylase OS=Escherichia coli (strain SE11) OX=409438 GN=argE PE=3 SV=1	1343	42824	29	28	17	17	76.8
32		B7M711|ARGE_ECO8A	Acetylornithine deacetylase OS=Escherichia coli O8 (strain IAI1) OX=585034 GN=argE PE=3 SV=1	1343	42824	29	28	17	17	76.8
32		A7ZUH5|ARGE_ECO24	Acetylornithine deacetylase OS=Escherichia coli O139:H28 (strain E24377A / ETEC) OX=331111 GN=argE PE=3 SV=1	1321	42851	28	27	16	16	67.4
32		B5Z059|ARGE_ECO5E	Acetylornithine deacetylase OS=Escherichia coli O157:H7 (strain EC4115 / EHEC) OX=444450 GN=argE PE=3 SV=1	1321	42791	28	27	16	16	67.4
32		Q8X742|ARGE_ECO57	Acetylornithine deacetylase OS=Escherichia coli O157:H7 OX=83334 GN=argE PE=3 SV=1	1321	42791	28	27	16	16	67.4
32		B7NFQ7|ARGE_ECOLU	Acetylornithine deacetylase OS=Escherichia coli O17:K52:H18 (strain UMN026 / ExPEC) OX=585056 GN=argE PE=3 SV=1	1216	42810	27	26	16	16	70
32		B1LNR7|ARGE_ECOSM	Acetylornithine deacetylase OS=Escherichia coli (strain SMS-3-5 / SECEC) OX=439855 GN=argE PE=3 SV=1	1125	42722	24	23	15	15	71.3
32		B7NU43|ARGE_ECO7I	Acetylornithine deacetylase OS=Escherichia coli O7:K1 (strain IAI39 / ExPEC) OX=585057 GN=argE PE=3 SV=1	1125	42708	24	23	15	15	71.3
32		B7MI93|ARGE_ECO45	Acetylornithine deacetylase OS=Escherichia coli O45:K1 (strain S88 / ExPEC) OX=585035 GN=argE PE=3 SV=1	997	42753	22	21	14	14	64.5
32		Q0TAA3|ARGE_ECOL5	Acetylornithine deacetylase OS=Escherichia coli O6:K15:H31 (strain 536 / UPEC) OX=362663 GN=argE PE=3 SV=1	997	42753	22	21	14	14	64.5
32		B7MR48|ARGE_ECO81	Acetylornithine deacetylase OS=Escherichia coli O81 (strain ED1a) OX=585397 GN=argE PE=3 SV=1	997	42753	22	21	14	14	64.5
32		Q8FB97|ARGE_ECOL6	Acetylornithine deacetylase OS=Escherichia coli O6:H1 (strain CFT073 / ATCC 700928 / UPEC) OX=199310 GN=argE PE=3 SV=2	997	42753	22	21	14	14	64.5
32		B7UNT3|ARGE_ECO27	Acetylornithine deacetylase OS=Escherichia coli O127:H6 (strain E2348/69 / EPEC) OX=574521 GN=argE PE=3 SV=1	908	42753	20	19	13	13	57.4
33	1	P31979|NUOF_ECOLI	NADH-quinone oxidoreductase subunit F OS=Escherichia coli (strain K12) OX=83333 GN=nuoF PE=1 SV=3	1766	49774	50	46	33	31	81.1
34	1	P0A9C5|GLN1B_ECOLI	Glutamine synthetase OS=Escherichia coli (strain K12) OX=83333 GN=glnA PE=1 SV=2	1735	52099	35	34	23	23	65.9
34	1	P0A9C6|GLN1B_ECOL6	Glutamine synthetase OS=Escherichia coli O6:H1 (strain CFT073 / ATCC 700928 / UPEC) OX=199310 GN=glnA PE=3 SV=2	1735	52099	35	34	23	23	65.9
34	1	P0A9C7|GLN1B_ECO57	Glutamine synthetase OS=Escherichia coli O157:H7 OX=83334 GN=glnA PE=3 SV=2	1735	52099	35	34	23	23	65.9
35	1	P0A8J8|RHLB_ECOLI	ATP-dependent RNA helicase RhlB OS=Escherichia coli (strain K12) OX=83333 GN=rhlB PE=1 SV=2	1734	47325	36	36	26	26	72.9
35	1	P0A8J9|RHLB_ECOL6	ATP-dependent RNA helicase RhlB OS=Escherichia coli O6:H1 (strain CFT073 / ATCC 700928 / UPEC) OX=199310 GN=rhlB PE=3 SV=2	1734	47325	36	36	26	26	72.9
35	1	Q0TAU3|RHLB_ECOL5	ATP-dependent RNA helicase RhlB OS=Escherichia coli O6:K15:H31 (strain 536 / UPEC) OX=362663 GN=rhlB PE=3 SV=1	1734	47325	36	36	26	26	72.9
35	1	A1AHV0|RHLB_ECOK1	ATP-dependent RNA helicase RhlB OS=Escherichia coli O1:K1 / APEC OX=405955 GN=rhlB PE=3 SV=1	1734	47325	36	36	26	26	72.9
35	1	B1IWC0|RHLB_ECOLC	ATP-dependent RNA helicase RhlB OS=Escherichia coli (strain ATCC 8739 / DSM 1576 / Crooks) OX=481805 GN=rhlB PE=3 SV=1	1734	47325	36	36	26	26	72.9
35	1	B1X9Z4|RHLB_ECODH	ATP-dependent RNA helicase RhlB OS=Escherichia coli (strain K12 / DH10B) OX=316385 GN=rhlB PE=3 SV=1	1734	47325	36	36	26	26	72.9
35	1	Q1R4F9|RHLB_ECOUT	ATP-dependent RNA helicase RhlB OS=Escherichia coli (strain UTI89 / UPEC) OX=364106 GN=rhlB PE=3 SV=1	1734	47325	36	36	26	26	72.9
35	1	C4ZZ48|RHLB_ECOBW	ATP-dependent RNA helicase RhlB OS=Escherichia coli (strain K12 / MC4100 / BW2952) OX=595496 GN=rhlB PE=3 SV=1	1734	47325	36	36	26	26	72.9
35	1	B6I4B6|RHLB_ECOSE	ATP-dependent RNA helicase RhlB OS=Escherichia coli (strain SE11) OX=409438 GN=rhlB PE=3 SV=1	1734	47325	36	36	26	26	72.9
35	1	A7ZTY2|RHLB_ECO24	ATP-dependent RNA helicase RhlB OS=Escherichia coli O139:H28 (strain E24377A / ETEC) OX=331111 GN=rhlB PE=3 SV=1	1734	47325	36	36	26	26	72.9
35	1	B7L8B6|RHLB_ECO55	ATP-dependent RNA helicase RhlB OS=Escherichia coli (strain 55989 / EAEC) OX=585055 GN=rhlB PE=3 SV=1	1734	47325	36	36	26	26	72.9
35	1	B7M5C7|RHLB_ECO8A	ATP-dependent RNA helicase RhlB OS=Escherichia coli O8 (strain IAI1) OX=585034 GN=rhlB PE=3 SV=1	1734	47325	36	36	26	26	72.9
35	1	B7MGJ1|RHLB_ECO45	ATP-dependent RNA helicase RhlB OS=Escherichia coli O45:K1 (strain S88 / ExPEC) OX=585035 GN=rhlB PE=3 SV=1	1734	47325	36	36	26	26	72.9
35	1	B7MR01|RHLB_ECO81	ATP-dependent RNA helicase RhlB OS=Escherichia coli O81 (strain ED1a) OX=585397 GN=rhlB PE=3 SV=1	1734	47325	36	36	26	26	72.9
35	1	B7NF85|RHLB_ECOLU	ATP-dependent RNA helicase RhlB OS=Escherichia coli O17:K52:H18 (strain UMN026 / ExPEC) OX=585056 GN=rhlB PE=3 SV=1	1734	47355	36	36	26	26	72.9
35	1	B7NTG2|RHLB_ECO7I	ATP-dependent RNA helicase RhlB OS=Escherichia coli O7:K1 (strain IAI39 / ExPEC) OX=585057 GN=rhlB PE=3 SV=1	1734	47354	36	36	26	26	72.9
35	1	B7UMN5|RHLB_ECO27	ATP-dependent RNA helicase RhlB OS=Escherichia coli O127:H6 (strain E2348/69 / EPEC) OX=574521 GN=rhlB PE=3 SV=1	1734	47325	36	36	26	26	72.9
35	1	A8A6N4|RHLB_ECOHS	ATP-dependent RNA helicase RhlB OS=Escherichia coli O9:H4 (strain HS) OX=331112 GN=rhlB PE=3 SV=1	1734	47325	36	36	26	26	72.9
35		B5YY28|RHLB_ECO5E	ATP-dependent RNA helicase RhlB OS=Escherichia coli O157:H7 (strain EC4115 / EHEC) OX=444450 GN=rhlB PE=3 SV=1	1697	47322	35	35	25	25	67.9
35		Q8XAT4|RHLB_ECO57	ATP-dependent RNA helicase RhlB OS=Escherichia coli O157:H7 OX=83334 GN=rhlB PE=3 SV=3	1609	47349	34	34	24	24	59.9
35		B1LLV3|RHLB_ECOSM	ATP-dependent RNA helicase RhlB OS=Escherichia coli (strain SMS-3-5 / SECEC) OX=439855 GN=rhlB PE=3 SV=1	1587	47427	33	33	24	24	68.4
36	1	A1AIE2|STHA_ECOK1	Soluble pyridine nucleotide transhydrogenase OS=Escherichia coli O1:K1 / APEC OX=405955 GN=sthA PE=3 SV=1	1718	51984	37	34	22	22	78.5
36	1	B1XBX3|STHA_ECODH	Soluble pyridine nucleotide transhydrogenase OS=Escherichia coli (strain K12 / DH10B) OX=316385 GN=sthA PE=3 SV=1	1718	51984	37	34	22	22	78.5
36	1	Q1R3U7|STHA_ECOUT	Soluble pyridine nucleotide transhydrogenase OS=Escherichia coli (strain UTI89 / UPEC) OX=364106 GN=sthA PE=3 SV=1	1718	51984	37	34	22	22	78.5
36	1	B5Z064|STHA_ECO5E	Soluble pyridine nucleotide transhydrogenase OS=Escherichia coli O157:H7 (strain EC4115 / EHEC) OX=444450 GN=sthA PE=3 SV=1	1718	51984	37	34	22	22	78.5
36	1	C5A0R1|STHA_ECOBW	Soluble pyridine nucleotide transhydrogenase OS=Escherichia coli (strain K12 / MC4100 / BW2952) OX=595496 GN=sthA PE=3 SV=1	1718	51984	37	34	22	22	78.5
36	1	B6I5I0|STHA_ECOSE	Soluble pyridine nucleotide transhydrogenase OS=Escherichia coli (strain SE11) OX=409438 GN=sthA PE=3 SV=1	1718	51984	37	34	22	22	78.5
36	1	A7ZUI2|STHA_ECO24	Soluble pyridine nucleotide transhydrogenase OS=Escherichia coli O139:H28 (strain E24377A / ETEC) OX=331111 GN=sthA PE=3 SV=1	1718	51984	37	34	22	22	78.5
36	1	B7LA64|STHA_ECO55	Soluble pyridine nucleotide transhydrogenase OS=Escherichia coli (strain 55989 / EAEC) OX=585055 GN=sthA PE=3 SV=1	1718	51984	37	34	22	22	78.5
36	1	B7M718|STHA_ECO8A	Soluble pyridine nucleotide transhydrogenase OS=Escherichia coli O8 (strain IAI1) OX=585034 GN=sthA PE=3 SV=1	1718	51984	37	34	22	22	78.5
36	1	B7MIA0|STHA_ECO45	Soluble pyridine nucleotide transhydrogenase OS=Escherichia coli O45:K1 (strain S88 / ExPEC) OX=585035 GN=sthA PE=3 SV=1	1718	51984	37	34	22	22	78.5
36	1	B7NFR2|STHA_ECOLU	Soluble pyridine nucleotide transhydrogenase OS=Escherichia coli O17:K52:H18 (strain UMN026 / ExPEC) OX=585056 GN=sthA PE=3 SV=1	1718	51984	37	34	22	22	78.5
36	1	B7NU38|STHA_ECO7I	Soluble pyridine nucleotide transhydrogenase OS=Escherichia coli O7:K1 (strain IAI39 / ExPEC) OX=585057 GN=sthA PE=3 SV=1	1718	51984	37	34	22	22	78.5
36	1	P27306|STHA_ECOLI	Soluble pyridine nucleotide transhydrogenase OS=Escherichia coli (strain K12) OX=83333 GN=sthA PE=1 SV=5	1718	51984	37	34	22	22	78.5
36		Q0TA96|STHA_ECOL5	Soluble pyridine nucleotide transhydrogenase OS=Escherichia coli O6:K15:H31 (strain 536 / UPEC) OX=362663 GN=sthA PE=3 SV=1	1641	52014	35	32	20	20	75.1
36		Q8X727|STHA_ECO57	Soluble pyridine nucleotide transhydrogenase OS=Escherichia coli O157:H7 OX=83334 GN=sthA PE=3 SV=3	1641	51969	35	32	20	20	75.1
36		A8A770|STHA_ECOHS	Soluble pyridine nucleotide transhydrogenase OS=Escherichia coli O9:H4 (strain HS) OX=331112 GN=sthA PE=3 SV=1	1591	51998	35	32	21	21	74
36		B1IVB6|STHA_ECOLC	Soluble pyridine nucleotide transhydrogenase OS=Escherichia coli (strain ATCC 8739 / DSM 1576 / Crooks) OX=481805 GN=sthA PE=3 SV=1	1591	51998	35	32	21	21	74
36		B7UNU0|STHA_ECO27	Soluble pyridine nucleotide transhydrogenase OS=Escherichia coli O127:H6 (strain E2348/69 / EPEC) OX=574521 GN=sthA PE=3 SV=1	1591	51980	35	32	21	21	74
36		B1LNS2|STHA_ECOSM	Soluble pyridine nucleotide transhydrogenase OS=Escherichia coli (strain SMS-3-5 / SECEC) OX=439855 GN=sthA PE=3 SV=1	1517	51997	33	30	20	20	73
36		B7MR55|STHA_ECO81	Soluble pyridine nucleotide transhydrogenase OS=Escherichia coli O81 (strain ED1a) OX=585397 GN=sthA PE=3 SV=1	1517	51996	33	30	20	20	73
36		Q8FB93|STHA_ECOL6	Soluble pyridine nucleotide transhydrogenase OS=Escherichia coli O6:H1 (strain CFT073 / ATCC 700928 / UPEC) OX=199310 GN=sthA PE=3 SV=3	1517	51997	33	30	20	20	73
37	1	P0AES6|GYRB_ECOLI	DNA gyrase subunit B OS=Escherichia coli (strain K12) OX=83333 GN=gyrB PE=1 SV=2	1654	90179	42	39	34	32	57.7
37	1	P0AES7|GYRB_ECO57	DNA gyrase subunit B OS=Escherichia coli O157:H7 OX=83334 GN=gyrB PE=3 SV=2	1654	90179	42	39	34	32	57.7
38	1	P0A7W1|RS5_ECOLI	30S ribosomal protein S5 OS=Escherichia coli (strain K12) OX=83333 GN=rpsE PE=1 SV=2	1625	17592	37	37	12	12	62.3
38	1	P0A7W2|RS5_ECOL6	30S ribosomal protein S5 OS=Escherichia coli O6:H1 (strain CFT073 / ATCC 700928 / UPEC) OX=199310 GN=rpsE PE=3 SV=2	1625	17592	37	37	12	12	62.3
38	1	P0A7W3|RS5_ECO57	30S ribosomal protein S5 OS=Escherichia coli O157:H7 OX=83334 GN=rpsE PE=3 SV=2	1625	17592	37	37	12	12	62.3
38	1	Q0TCF8|RS5_ECOL5	30S ribosomal protein S5 OS=Escherichia coli O6:K15:H31 (strain 536 / UPEC) OX=362663 GN=rpsE PE=3 SV=1	1625	17592	37	37	12	12	62.3
38	1	A1AGJ2|RS5_ECOK1	30S ribosomal protein S5 OS=Escherichia coli O1:K1 / APEC OX=405955 GN=rpsE PE=3 SV=1	1625	17592	37	37	12	12	62.3
38	1	B1IPZ6|RS5_ECOLC	30S ribosomal protein S5 OS=Escherichia coli (strain ATCC 8739 / DSM 1576 / Crooks) OX=481805 GN=rpsE PE=3 SV=1	1625	17592	37	37	12	12	62.3
38	1	Q1R627|RS5_ECOUT	30S ribosomal protein S5 OS=Escherichia coli (strain UTI89 / UPEC) OX=364106 GN=rpsE PE=3 SV=1	1625	17592	37	37	12	12	62.3
38	1	A7ZSJ2|RS5_ECO24	30S ribosomal protein S5 OS=Escherichia coli O139:H28 (strain E24377A / ETEC) OX=331111 GN=rpsE PE=3 SV=1	1625	17592	37	37	12	12	62.3
38	1	A8A5A8|RS5_ECOHS	30S ribosomal protein S5 OS=Escherichia coli O9:H4 (strain HS) OX=331112 GN=rpsE PE=3 SV=1	1625	17592	37	37	12	12	62.3
39	1	P0A440|PURU_ECOL6	Formyltetrahydrofolate deformylase OS=Escherichia coli O6:H1 (strain CFT073 / ATCC 700928 / UPEC) OX=199310 GN=purU PE=3 SV=1	1614	32072	37	35	17	16	66.4
39		P37051|PURU_ECOLI	Formyltetrahydrofolate deformylase OS=Escherichia coli (strain K12) OX=83333 GN=purU PE=1 SV=1	1348	32086	29	27	13	12	59.3
40	1	P0ABH0|FTSA_ECOLI	Cell division protein FtsA OS=Escherichia coli (strain K12) OX=83333 GN=ftsA PE=1 SV=1	1611	45815	32	30	19	17	64.5
40	1	P0ABH1|FTSA_ECOL6	Cell division protein FtsA OS=Escherichia coli O6:H1 (strain CFT073 / ATCC 700928 / UPEC) OX=199310 GN=ftsA PE=3 SV=1	1611	45815	32	30	19	17	64.5
40	1	P0ABH2|FTSA_ECO57	Cell division protein FtsA OS=Escherichia coli O157:H7 OX=83334 GN=ftsA PE=3 SV=1	1611	45815	32	30	19	17	64.5
41	1	P0A9J8|CMPDT_ECOLI	Bifunctional chorismate mutase/prephenate dehydratase OS=Escherichia coli (strain K12) OX=83333 GN=pheA PE=1 SV=1	1570	43312	27	26	19	18	57
41	1	P0A9J9|CMPDT_ECO57	Bifunctional chorismate mutase/prephenate dehydratase OS=Escherichia coli O157:H7 OX=83334 GN=pheA PE=3 SV=1	1570	43312	27	26	19	18	57
42	1	P39451|ADHP_ECOLI	Alcohol dehydrogenase, propanol-preferring OS=Escherichia coli (strain K12) OX=83333 GN=adhP PE=1 SV=1	1511	35870	32	32	17	17	70.8
43	1	P0A6T5|GCH1_ECOLI	GTP cyclohydrolase 1 OS=Escherichia coli (strain K12) OX=83333 GN=folE PE=1 SV=2	1465	24929	42	38	17	17	74.8
43	1	P0A6T6|GCH1_ECOL6	GTP cyclohydrolase 1 OS=Escherichia coli O6:H1 (strain CFT073 / ATCC 700928 / UPEC) OX=199310 GN=folE PE=3 SV=2	1465	24929	42	38	17	17	74.8
43	1	P0A6T7|GCH1_ECO57	GTP cyclohydrolase 1 OS=Escherichia coli O157:H7 OX=83334 GN=folE PE=3 SV=2	1465	24929	42	38	17	17	74.8
43	1	Q0TFT7|GCH1_ECOL5	GTP cyclohydrolase 1 OS=Escherichia coli O6:K15:H31 (strain 536 / UPEC) OX=362663 GN=folE PE=3 SV=1	1465	24929	42	38	17	17	74.8
43	1	A1AD13|GCH1_ECOK1	GTP cyclohydrolase 1 OS=Escherichia coli O1:K1 / APEC OX=405955 GN=folE PE=3 SV=1	1465	24929	42	38	17	17	74.8
43	1	B1IYB6|GCH1_ECOLC	GTP cyclohydrolase 1 OS=Escherichia coli (strain ATCC 8739 / DSM 1576 / Crooks) OX=481805 GN=folE PE=3 SV=1	1465	24929	42	38	17	17	74.8
43	1	B1LKQ0|GCH1_ECOSM	GTP cyclohydrolase 1 OS=Escherichia coli (strain SMS-3-5 / SECEC) OX=439855 GN=folE PE=3 SV=1	1465	24929	42	38	17	17	74.8
43	1	B1X7P1|GCH1_ECODH	GTP cyclohydrolase 1 OS=Escherichia coli (strain K12 / DH10B) OX=316385 GN=folE PE=3 SV=1	1465	24929	42	38	17	17	74.8
43	1	Q1R9R9|GCH1_ECOUT	GTP cyclohydrolase 1 OS=Escherichia coli (strain UTI89 / UPEC) OX=364106 GN=folE PE=3 SV=1	1465	24929	42	38	17	17	74.8
43	1	C4ZU03|GCH1_ECOBW	GTP cyclohydrolase 1 OS=Escherichia coli (strain K12 / MC4100 / BW2952) OX=595496 GN=folE PE=3 SV=1	1465	24929	42	38	17	17	74.8
43	1	B5YWU3|GCH1_ECO5E	GTP cyclohydrolase 1 OS=Escherichia coli O157:H7 (strain EC4115 / EHEC) OX=444450 GN=folE PE=3 SV=1	1465	24929	42	38	17	17	74.8
43	1	B6I8K3|GCH1_ECOSE	GTP cyclohydrolase 1 OS=Escherichia coli (strain SE11) OX=409438 GN=folE PE=3 SV=1	1465	24929	42	38	17	17	74.8
43	1	A7ZNX6|GCH1_ECO24	GTP cyclohydrolase 1 OS=Escherichia coli O139:H28 (strain E24377A / ETEC) OX=331111 GN=folE PE=3 SV=1	1465	24929	42	38	17	17	74.8
43	1	B7LAH4|GCH1_ECO55	GTP cyclohydrolase 1 OS=Escherichia coli (strain 55989 / EAEC) OX=585055 GN=folE PE=3 SV=1	1465	24929	42	38	17	17	74.8
43	1	B7M4Z9|GCH1_ECO8A	GTP cyclohydrolase 1 OS=Escherichia coli O8 (strain IAI1) OX=585034 GN=folE PE=3 SV=1	1465	24929	42	38	17	17	74.8
43	1	B7MF66|GCH1_ECO45	GTP cyclohydrolase 1 OS=Escherichia coli O45:K1 (strain S88 / ExPEC) OX=585035 GN=folE PE=3 SV=1	1465	24929	42	38	17	17	74.8
43	1	B7MXG6|GCH1_ECO81	GTP cyclohydrolase 1 OS=Escherichia coli O81 (strain ED1a) OX=585397 GN=folE PE=3 SV=1	1465	24929	42	38	17	17	74.8
43	1	B7NCI3|GCH1_ECOLU	GTP cyclohydrolase 1 OS=Escherichia coli O17:K52:H18 (strain UMN026 / ExPEC) OX=585056 GN=folE PE=3 SV=1	1465	24929	42	38	17	17	74.8
43	1	B7NMB8|GCH1_ECO7I	GTP cyclohydrolase 1 OS=Escherichia coli O7:K1 (strain IAI39 / ExPEC) OX=585057 GN=folE PE=3 SV=1	1465	24929	42	38	17	17	74.8
43	1	B7UFG9|GCH1_ECO27	GTP cyclohydrolase 1 OS=Escherichia coli O127:H6 (strain E2348/69 / EPEC) OX=574521 GN=folE PE=3 SV=1	1465	24929	42	38	17	17	74.8
43	1	A8A214|GCH1_ECOHS	GTP cyclohydrolase 1 OS=Escherichia coli O9:H4 (strain HS) OX=331112 GN=folE PE=3 SV=1	1465	24929	42	38	17	17	74.8
44	1	P0A6P9|ENO_ECOLI	Enolase OS=Escherichia coli (strain K12) OX=83333 GN=eno PE=1 SV=2	1455	45683	30	28	20	19	72
44	1	P0A6Q0|ENO_ECOL6	Enolase OS=Escherichia coli O6:H1 (strain CFT073 / ATCC 700928 / UPEC) OX=199310 GN=eno PE=3 SV=2	1455	45683	30	28	20	19	72
44	1	P0A6Q1|ENO_ECO57	Enolase OS=Escherichia coli O157:H7 OX=83334 GN=eno PE=3 SV=2	1455	45683	30	28	20	19	72
44	1	Q0TE80|ENO_ECOL5	Enolase OS=Escherichia coli O6:K15:H31 (strain 536 / UPEC) OX=362663 GN=eno PE=3 SV=1	1455	45683	30	28	20	19	72
44	1	A1AEW7|ENO_ECOK1	Enolase OS=Escherichia coli O1:K1 / APEC OX=405955 GN=eno PE=3 SV=1	1455	45683	30	28	20	19	72
44	1	B1IU62|ENO_ECOLC	Enolase OS=Escherichia coli (strain ATCC 8739 / DSM 1576 / Crooks) OX=481805 GN=eno PE=3 SV=1	1455	45683	30	28	20	19	72
44	1	B1LQB2|ENO_ECOSM	Enolase OS=Escherichia coli (strain SMS-3-5 / SECEC) OX=439855 GN=eno PE=3 SV=1	1455	45683	30	28	20	19	72
44	1	B1XDI9|ENO_ECODH	Enolase OS=Escherichia coli (strain K12 / DH10B) OX=316385 GN=eno PE=3 SV=1	1455	45683	30	28	20	19	72
44	1	Q1R7R4|ENO_ECOUT	Enolase OS=Escherichia coli (strain UTI89 / UPEC) OX=364106 GN=eno PE=3 SV=1	1455	45683	30	28	20	19	72
44	1	C4ZZT2|ENO_ECOBW	Enolase OS=Escherichia coli (strain K12 / MC4100 / BW2952) OX=595496 GN=eno PE=3 SV=1	1455	45683	30	28	20	19	72
44	1	B5Z3E3|ENO_ECO5E	Enolase OS=Escherichia coli O157:H7 (strain EC4115 / EHEC) OX=444450 GN=eno PE=3 SV=1	1455	45683	30	28	20	19	72
44	1	B6I6H5|ENO_ECOSE	Enolase OS=Escherichia coli (strain SE11) OX=409438 GN=eno PE=3 SV=1	1455	45683	30	28	20	19	72
44	1	A7ZQM2|ENO_ECO24	Enolase OS=Escherichia coli O139:H28 (strain E24377A / ETEC) OX=331111 GN=eno PE=3 SV=1	1455	45683	30	28	20	19	72
44	1	B7LEJ8|ENO_ECO55	Enolase OS=Escherichia coli (strain 55989 / EAEC) OX=585055 GN=eno PE=3 SV=1	1455	45683	30	28	20	19	72
44	1	B7LXJ5|ENO_ECO8A	Enolase OS=Escherichia coli O8 (strain IAI1) OX=585034 GN=eno PE=3 SV=1	1455	45683	30	28	20	19	72
44	1	B7MLA0|ENO_ECO45	Enolase OS=Escherichia coli O45:K1 (strain S88 / ExPEC) OX=585035 GN=eno PE=3 SV=1	1455	45683	30	28	20	19	72
44	1	B7MZ75|ENO_ECO81	Enolase OS=Escherichia coli O81 (strain ED1a) OX=585397 GN=eno PE=3 SV=1	1455	45683	30	28	20	19	72
44	1	B7N715|ENO_ECOLU	Enolase OS=Escherichia coli O17:K52:H18 (strain UMN026 / ExPEC) OX=585056 GN=eno PE=3 SV=1	1455	45683	30	28	20	19	72
44	1	B7NV69|ENO_ECO7I	Enolase OS=Escherichia coli O7:K1 (strain IAI39 / ExPEC) OX=585057 GN=eno PE=3 SV=1	1455	45683	30	28	20	19	72
44	1	B7UHJ5|ENO_ECO27	Enolase OS=Escherichia coli O127:H6 (strain E2348/69 / EPEC) OX=574521 GN=eno PE=3 SV=1	1455	45683	30	28	20	19	72
44	1	A8A3R4|ENO_ECOHS	Enolase OS=Escherichia coli O9:H4 (strain HS) OX=331112 GN=eno PE=3 SV=1	1455	45683	30	28	20	19	72
45	1	B1IUY2|SYA_ECOLC	Alanine--tRNA ligase OS=Escherichia coli (strain ATCC 8739 / DSM 1576 / Crooks) OX=481805 GN=alaS PE=3 SV=1	1451	96299	32	31	26	25	43.6
45	1	B1XCM5|SYA_ECODH	Alanine--tRNA ligase OS=Escherichia coli (strain K12 / DH10B) OX=316385 GN=alaS PE=3 SV=1	1451	96315	32	31	26	25	43.6
45	1	P00957|SYA_ECOLI	Alanine--tRNA ligase OS=Escherichia coli (strain K12) OX=83333 GN=alaS PE=1 SV=2	1451	96315	32	31	26	25	43.6
45		A8A3H4|SYA_ECOHS	Alanine--tRNA ligase OS=Escherichia coli O9:H4 (strain HS) OX=331112 GN=alaS PE=3 SV=1	1420	96257	31	30	25	24	42.4
45		B1LQ15|SYA_ECOSM	Alanine--tRNA ligase OS=Escherichia coli (strain SMS-3-5 / SECEC) OX=439855 GN=alaS PE=3 SV=1	1420	96287	31	30	25	24	42.4
45		A7ZQC5|SYA_ECO24	Alanine--tRNA ligase OS=Escherichia coli O139:H28 (strain E24377A / ETEC) OX=331111 GN=alaS PE=3 SV=1	1371	96287	29	28	24	23	39
45		Q0TEI3|SYA_ECOL5	Alanine--tRNA ligase OS=Escherichia coli O6:K15:H31 (strain 536 / UPEC) OX=362663 GN=alaS PE=3 SV=1	1371	96271	29	28	24	23	39
45		Q8X3W8|SYA_ECO57	Alanine--tRNA ligase OS=Escherichia coli O157:H7 OX=83334 GN=alaS PE=3 SV=2	1358	96315	28	27	23	22	37.6
45		A1AEN7|SYA_ECOK1	Alanine--tRNA ligase OS=Escherichia coli O1:K1 / APEC OX=405955 GN=alaS PE=3 SV=1	1265	96216	29	28	23	22	40.4
45		Q1R804|SYA_ECOUT	Alanine--tRNA ligase OS=Escherichia coli (strain UTI89 / UPEC) OX=364106 GN=alaS PE=3 SV=1	1265	96216	29	28	23	22	40.4
46	1	P06149|DLD_ECOLI	Quinone-dependent D-lactate dehydrogenase OS=Escherichia coli (strain K12) OX=83333 GN=dld PE=1 SV=3	1425	64914	41	39	33	33	64.1
47	1	B1J0T5|BGAL_ECOLC	Beta-galactosidase OS=Escherichia coli (strain ATCC 8739 / DSM 1576 / Crooks) OX=481805 GN=lacZ PE=3 SV=1	1406	117351	37	32	30	26	47
47	1	P00722|BGAL_ECOLI	Beta-galactosidase OS=Escherichia coli (strain K12) OX=83333 GN=lacZ PE=1 SV=2	1406	117321	37	32	30	26	47
47		A7ZI91|BGAL_ECO24	Beta-galactosidase OS=Escherichia coli O139:H28 (strain E24377A / ETEC) OX=331111 GN=lacZ PE=3 SV=1	1365	117300	34	30	27	24	41.3
47		A7ZWZ1|BGAL_ECOHS	Beta-galactosidase OS=Escherichia coli O9:H4 (strain HS) OX=331112 GN=lacZ PE=3 SV=1	1365	117300	34	30	27	24	41.3
47		Q8VNN2|BGAL_ECOLX	Beta-galactosidase OS=Escherichia coli OX=562 GN=lacZ PE=3 SV=1	1322	117806	36	31	29	25	45.5
47		Q0TKT1|BGAL_ECOL5	Beta-galactosidase OS=Escherichia coli O6:K15:H31 (strain 536 / UPEC) OX=362663 GN=lacZ PE=3 SV=1	1120	117254	27	24	21	19	29.2
47		B7UJI9|BGAL_ECO27	Beta-galactosidase OS=Escherichia coli O127:H6 (strain E2348/69 / EPEC) OX=574521 GN=lacZ PE=3 SV=1	1093	117255	28	24	22	19	30
47		A1A831|BGAL_ECOK1	Beta-galactosidase OS=Escherichia coli O1:K1 / APEC OX=405955 GN=lacZ PE=3 SV=1	1090	117269	27	23	21	18	29
47		Q1RFJ2|BGAL_ECOUT	Beta-galactosidase OS=Escherichia coli (strain UTI89 / UPEC) OX=364106 GN=lacZ PE=3 SV=1	1090	117284	27	23	21	18	29
47		Q8FKG6|BGAL_ECOL6	Beta-galactosidase OS=Escherichia coli O6:H1 (strain CFT073 / ATCC 700928 / UPEC) OX=199310 GN=lacZ PE=3 SV=1	1053	117276	26	22	20	17	28.6
47		B5Z2P7|BGAL_ECO5E	Beta-galactosidase OS=Escherichia coli O157:H7 (strain EC4115 / EHEC) OX=444450 GN=lacZ PE=3 SV=1	906	117172	25	21	19	16	24.7
47		Q8X685|BGAL_ECO57	Beta-galactosidase OS=Escherichia coli O157:H7 OX=83334 GN=lacZ PE=3 SV=1	906	117192	25	21	19	16	24.7
47		B7N8Q1|BGAL_ECOLU	Beta-galactosidase OS=Escherichia coli O17:K52:H18 (strain UMN026 / ExPEC) OX=585056 GN=lacZ PE=3 SV=1	894	117189	24	22	19	17	23.3
47		B1LIM9|BGAL_ECOSM	Beta-galactosidase OS=Escherichia coli (strain SMS-3-5 / SECEC) OX=439855 GN=lacZ PE=3 SV=1	861	117438	21	18	19	16	24.7
48	1	Q1RFY9|METN_ECOUT	Methionine import ATP-binding protein MetN OS=Escherichia coli (strain UTI89 / UPEC) OX=364106 GN=metN PE=3 SV=1	1388	38064	28	26	18	17	72.9
48	1	P63355|METN_ECOL6	Methionine import ATP-binding protein MetN OS=Escherichia coli O6:H1 (strain CFT073 / ATCC 700928 / UPEC) OX=199310 GN=metN PE=3 SV=1	1388	38064	28	26	18	17	72.9
48	1	P63356|METN_ECO57	Methionine import ATP-binding protein MetN OS=Escherichia coli O157:H7 OX=83334 GN=metN PE=3 SV=1	1388	38064	28	26	18	17	72.9
48		Q0TLD2|METN_ECOL5	Methionine import ATP-binding protein MetN OS=Escherichia coli O6:K15:H31 (strain 536 / UPEC) OX=362663 GN=metN PE=3 SV=1	1323	38034	27	25	17	16	68.8
48		P30750|METN_ECOLI	Methionine import ATP-binding protein MetN OS=Escherichia coli (strain K12) OX=83333 GN=metN PE=1 SV=4	1245	38050	24	22	16	15	66.5
49	1	Q0TCE4|RL2_ECOL5	50S ribosomal protein L2 OS=Escherichia coli O6:K15:H31 (strain 536 / UPEC) OX=362663 GN=rplB PE=3 SV=1	1262	29956	57	44	22	18	57.1
49	1	A1AGK5|RL2_ECOK1	50S ribosomal protein L2 OS=Escherichia coli O1:K1 / APEC OX=405955 GN=rplB PE=3 SV=1	1262	29956	57	44	22	18	57.1
49	1	B1IPY2|RL2_ECOLC	50S ribosomal protein L2 OS=Escherichia coli (strain ATCC 8739 / DSM 1576 / Crooks) OX=481805 GN=rplB PE=3 SV=1	1262	29956	57	44	22	18	57.1
49	1	B1LHD1|RL2_ECOSM	50S ribosomal protein L2 OS=Escherichia coli (strain SMS-3-5 / SECEC) OX=439855 GN=rplB PE=3 SV=1	1262	29956	57	44	22	18	57.1
49	1	B1X6G8|RL2_ECODH	50S ribosomal protein L2 OS=Escherichia coli (strain K12 / DH10B) OX=316385 GN=rplB PE=3 SV=1	1262	29956	57	44	22	18	57.1
49	1	Q1R607|RL2_ECOUT	50S ribosomal protein L2 OS=Escherichia coli (strain UTI89 / UPEC) OX=364106 GN=rplB PE=3 SV=1	1262	29956	57	44	22	18	57.1
49	1	C4ZUH2|RL2_ECOBW	50S ribosomal protein L2 OS=Escherichia coli (strain K12 / MC4100 / BW2952) OX=595496 GN=rplB PE=3 SV=1	1262	29956	57	44	22	18	57.1
49	1	B5YTN8|RL2_ECO5E	50S ribosomal protein L2 OS=Escherichia coli O157:H7 (strain EC4115 / EHEC) OX=444450 GN=rplB PE=3 SV=1	1262	29956	57	44	22	18	57.1
49	1	B6I231|RL2_ECOSE	50S ribosomal protein L2 OS=Escherichia coli (strain SE11) OX=409438 GN=rplB PE=3 SV=1	1262	29956	57	44	22	18	57.1
49	1	A7ZSK6|RL2_ECO24	50S ribosomal protein L2 OS=Escherichia coli O139:H28 (strain E24377A / ETEC) OX=331111 GN=rplB PE=3 SV=1	1262	29956	57	44	22	18	57.1
49	1	B7L4K6|RL2_ECO55	50S ribosomal protein L2 OS=Escherichia coli (strain 55989 / EAEC) OX=585055 GN=rplB PE=3 SV=1	1262	29956	57	44	22	18	57.1
49	1	B7M1N1|RL2_ECO8A	50S ribosomal protein L2 OS=Escherichia coli O8 (strain IAI1) OX=585034 GN=rplB PE=3 SV=1	1262	29956	57	44	22	18	57.1
49	1	B7MCT2|RL2_ECO45	50S ribosomal protein L2 OS=Escherichia coli O45:K1 (strain S88 / ExPEC) OX=585035 GN=rplB PE=3 SV=1	1262	29956	57	44	22	18	57.1
49	1	B7N1A1|RL2_ECO81	50S ribosomal protein L2 OS=Escherichia coli O81 (strain ED1a) OX=585397 GN=rplB PE=3 SV=1	1262	29956	57	44	22	18	57.1
49	1	B7NDT8|RL2_ECOLU	50S ribosomal protein L2 OS=Escherichia coli O17:K52:H18 (strain UMN026 / ExPEC) OX=585056 GN=rplB PE=3 SV=1	1262	29956	57	44	22	18	57.1
49	1	B7NLN6|RL2_ECO7I	50S ribosomal protein L2 OS=Escherichia coli O7:K1 (strain IAI39 / ExPEC) OX=585057 GN=rplB PE=3 SV=1	1262	29956	57	44	22	18	57.1
49	1	B7UK41|RL2_ECO27	50S ribosomal protein L2 OS=Escherichia coli O127:H6 (strain E2348/69 / EPEC) OX=574521 GN=rplB PE=3 SV=1	1262	29956	57	44	22	18	57.1
49	1	A8A5C2|RL2_ECOHS	50S ribosomal protein L2 OS=Escherichia coli O9:H4 (strain HS) OX=331112 GN=rplB PE=3 SV=1	1262	29956	57	44	22	18	57.1
49	1	P60422|RL2_ECOLI	50S ribosomal protein L2 OS=Escherichia coli (strain K12) OX=83333 GN=rplB PE=1 SV=2	1262	29956	57	44	22	18	57.1
49	1	P60423|RL2_ECOL6	50S ribosomal protein L2 OS=Escherichia coli O6:H1 (strain CFT073 / ATCC 700928 / UPEC) OX=199310 GN=rplB PE=3 SV=2	1262	29956	57	44	22	18	57.1
49	1	P60424|RL2_ECO57	50S ribosomal protein L2 OS=Escherichia coli O157:H7 OX=83334 GN=rplB PE=3 SV=2	1262	29956	57	44	22	18	57.1
50	1	P77804|YDGA_ECOLI	Protein YdgA OS=Escherichia coli (strain K12) OX=83333 GN=ydgA PE=1 SV=1	1242	54655	24	24	20	20	59.6
51	1	P0AC75|KDTA_ECOLI	3-deoxy-D-manno-octulosonic acid transferase OS=Escherichia coli (strain K12) OX=83333 GN=waaA PE=1 SV=1	1239	47319	30	30	19	19	64.2
51	1	P0AC76|KDTA_ECOL6	3-deoxy-D-manno-octulosonic acid transferase OS=Escherichia coli O6:H1 (strain CFT073 / ATCC 700928 / UPEC) OX=199310 GN=waaA PE=3 SV=1	1239	47319	30	30	19	19	64.2
51	1	P0AC77|KDTA_ECO57	3-deoxy-D-manno-octulosonic acid transferase OS=Escherichia coli O157:H7 OX=83334 GN=waaA PE=3 SV=1	1239	47319	30	30	19	19	64.2
52	1	P76237|DGCJ_ECOLI	Probable diguanylate cyclase DgcJ OS=Escherichia coli (strain K12) OX=83333 GN=dgcJ PE=1 SV=2	1229	56738	28	25	18	16	42.3
53	1	P37773|MPL_ECOLI	UDP-N-acetylmuramate--L-alanyl-gamma-D-glutamyl-meso-2,6-diaminoheptandioate ligase OS=Escherichia coli (strain K12) OX=83333 GN=mpl PE=1 SV=3	1183	50298	31	31	18	18	55.6
54	1	P67087|RSMI_ECOLI	Ribosomal RNA small subunit methyltransferase I OS=Escherichia coli (strain K12) OX=83333 GN=rsmI PE=1 SV=1	1171	31500	30	28	20	19	84.3
54	1	P67088|RSMI_ECO57	Ribosomal RNA small subunit methyltransferase I OS=Escherichia coli O157:H7 OX=83334 GN=rsmI PE=3 SV=1	1171	31500	30	28	20	19	84.3
55	1	Q0TLG6|GLND_ECOL5	Bifunctional uridylyltransferase/uridylyl-removing enzyme OS=Escherichia coli O6:K15:H31 (strain 536 / UPEC) OX=362663 GN=glnD PE=3 SV=1	1156	102857	31	31	26	26	36.5
55	1	A1A7L1|GLND_ECOK1	Bifunctional uridylyltransferase/uridylyl-removing enzyme OS=Escherichia coli O1:K1 / APEC OX=405955 GN=glnD PE=3 SV=1	1156	102807	31	31	26	26	36.5
55	1	B1IQH4|GLND_ECOLC	Bifunctional uridylyltransferase/uridylyl-removing enzyme OS=Escherichia coli (strain ATCC 8739 / DSM 1576 / Crooks) OX=481805 GN=glnD PE=3 SV=1	1156	102854	31	31	26	26	36.5
55	1	Q1RG23|GLND_ECOUT	Bifunctional uridylyltransferase/uridylyl-removing enzyme OS=Escherichia coli (strain UTI89 / UPEC) OX=364106 GN=glnD PE=3 SV=1	1156	102807	31	31	26	26	36.5
55	1	B6HZE1|GLND_ECOSE	Bifunctional uridylyltransferase/uridylyl-removing enzyme OS=Escherichia coli (strain SE11) OX=409438 GN=glnD PE=3 SV=1	1156	102845	31	31	26	26	36.5
55	1	A7ZHQ7|GLND_ECO24	Bifunctional uridylyltransferase/uridylyl-removing enzyme OS=Escherichia coli O139:H28 (strain E24377A / ETEC) OX=331111 GN=glnD PE=3 SV=1	1156	102803	31	31	26	26	36.5
55	1	A7ZWB3|GLND_ECOHS	Bifunctional uridylyltransferase/uridylyl-removing enzyme OS=Escherichia coli O9:H4 (strain HS) OX=331112 GN=glnD PE=3 SV=1	1156	102845	31	31	26	26	36.5
55	1	B7LGM7|GLND_ECO55	Bifunctional uridylyltransferase/uridylyl-removing enzyme OS=Escherichia coli (strain 55989 / EAEC) OX=585055 GN=glnD PE=3 SV=1	1156	102845	31	31	26	26	36.5
55	1	B7M1A6|GLND_ECO8A	Bifunctional uridylyltransferase/uridylyl-removing enzyme OS=Escherichia coli O8 (strain IAI1) OX=585034 GN=glnD PE=3 SV=1	1156	102845	31	31	26	26	36.5
55	1	B7MBE8|GLND_ECO45	Bifunctional uridylyltransferase/uridylyl-removing enzyme OS=Escherichia coli O45:K1 (strain S88 / ExPEC) OX=585035 GN=glnD PE=3 SV=1	1156	102807	31	31	26	26	36.5
55	1	B7N834|GLND_ECOLU	Bifunctional uridylyltransferase/uridylyl-removing enzyme OS=Escherichia coli O17:K52:H18 (strain UMN026 / ExPEC) OX=585056 GN=glnD PE=3 SV=1	1156	102920	31	31	26	26	36.5
55		B1LGW8|GLND_ECOSM	Bifunctional uridylyltransferase/uridylyl-removing enzyme OS=Escherichia coli (strain SMS-3-5 / SECEC) OX=439855 GN=glnD PE=3 SV=1	1128	102879	30	30	25	25	34.4
55		B5Z0E5|GLND_ECO5E	Bifunctional uridylyltransferase/uridylyl-removing enzyme OS=Escherichia coli O157:H7 (strain EC4115 / EHEC) OX=444450 GN=glnD PE=3 SV=1	1112	102871	30	30	25	25	34.8
55		Q8X8Y6|GLND_ECO57	Bifunctional uridylyltransferase/uridylyl-removing enzyme OS=Escherichia coli O157:H7 OX=83334 GN=glnD PE=3 SV=1	1112	102871	30	30	25	25	34.8
55		B7MP27|GLND_ECO81	Bifunctional uridylyltransferase/uridylyl-removing enzyme OS=Escherichia coli O81 (strain ED1a) OX=585397 GN=glnD PE=3 SV=1	1065	102841	29	29	25	25	34.3
55		Q8CY19|GLND_ECOL6	Bifunctional uridylyltransferase/uridylyl-removing enzyme OS=Escherichia coli O6:H1 (strain CFT073 / ATCC 700928 / UPEC) OX=199310 GN=glnD PE=3 SV=1	1065	102827	29	29	25	25	34.3
55		B1XD36|GLND_ECODH	Bifunctional uridylyltransferase/uridylyl-removing enzyme OS=Escherichia coli (strain K12 / DH10B) OX=316385 GN=glnD PE=3 SV=1	1060	102839	29	29	24	24	33.3
55		C4ZRQ9|GLND_ECOBW	Bifunctional uridylyltransferase/uridylyl-removing enzyme OS=Escherichia coli (strain K12 / MC4100 / BW2952) OX=595496 GN=glnD PE=3 SV=1	1060	102839	29	29	24	24	33.3
55		P27249|GLND_ECOLI	Bifunctional uridylyltransferase/uridylyl-removing enzyme OS=Escherichia coli (strain K12) OX=83333 GN=glnD PE=1 SV=2	1060	102839	29	29	24	24	33.3
55		B7UIL2|GLND_ECO27	Bifunctional uridylyltransferase/uridylyl-removing enzyme OS=Escherichia coli O127:H6 (strain E2348/69 / EPEC) OX=574521 GN=glnD PE=3 SV=1	975	102825	29	29	25	25	34.5
55		B7NIC8|GLND_ECO7I	Bifunctional uridylyltransferase/uridylyl-removing enzyme OS=Escherichia coli O7:K1 (strain IAI39 / ExPEC) OX=585057 GN=glnD PE=3 SV=1	915	102879	27	27	23	23	30.6
56	1	P77357|ABGA_ECOLI	p-aminobenzoyl-glutamate hydrolase subunit A OS=Escherichia coli (strain K12) OX=83333 GN=abgA PE=1 SV=2	1111	46730	25	23	16	16	56.9
57	1	P0A894|RAPZ_ECOLI	RNase adapter protein RapZ OS=Escherichia coli (strain K12) OX=83333 GN=rapZ PE=1 SV=1	1097	32586	25	22	15	14	64.1
57	1	P0A895|RAPZ_ECOL6	RNase adapter protein RapZ OS=Escherichia coli O6:H1 (strain CFT073 / ATCC 700928 / UPEC) OX=199310 GN=rapZ PE=3 SV=1	1097	32586	25	22	15	14	64.1
57	1	P0A896|RAPZ_ECO57	RNase adapter protein RapZ OS=Escherichia coli O157:H7 OX=83334 GN=rapZ PE=3 SV=1	1097	32586	25	22	15	14	64.1
57	1	Q0TCQ4|RAPZ_ECOL5	RNase adapter protein RapZ OS=Escherichia coli O6:K15:H31 (strain 536 / UPEC) OX=362663 GN=rapZ PE=3 SV=1	1097	32586	25	22	15	14	64.1
57	1	A1AGA6|RAPZ_ECOK1	RNase adapter protein RapZ OS=Escherichia coli O1:K1 / APEC OX=405955 GN=rapZ PE=3 SV=1	1097	32554	25	22	15	14	64.1
57	1	B1IQR8|RAPZ_ECOLC	RNase adapter protein RapZ OS=Escherichia coli (strain ATCC 8739 / DSM 1576 / Crooks) OX=481805 GN=rapZ PE=3 SV=1	1097	32586	25	22	15	14	64.1
57	1	B1LGH1|RAPZ_ECOSM	RNase adapter protein RapZ OS=Escherichia coli (strain SMS-3-5 / SECEC) OX=439855 GN=rapZ PE=3 SV=1	1097	32586	25	22	15	14	64.1
57	1	B1XHI0|RAPZ_ECODH	RNase adapter protein RapZ OS=Escherichia coli (strain K12 / DH10B) OX=316385 GN=rapZ PE=3 SV=1	1097	32586	25	22	15	14	64.1
57	1	Q1R6C9|RAPZ_ECOUT	RNase adapter protein RapZ OS=Escherichia coli (strain UTI89 / UPEC) OX=364106 GN=rapZ PE=3 SV=1	1097	32586	25	22	15	14	64.1
57	1	C4ZSU4|RAPZ_ECOBW	RNase adapter protein RapZ OS=Escherichia coli (strain K12 / MC4100 / BW2952) OX=595496 GN=rapZ PE=3 SV=1	1097	32586	25	22	15	14	64.1
57	1	B5YST8|RAPZ_ECO5E	RNase adapter protein RapZ OS=Escherichia coli O157:H7 (strain EC4115 / EHEC) OX=444450 GN=rapZ PE=3 SV=1	1097	32586	25	22	15	14	64.1
57	1	B6I1S8|RAPZ_ECOSE	RNase adapter protein RapZ OS=Escherichia coli (strain SE11) OX=409438 GN=rapZ PE=3 SV=1	1097	32586	25	22	15	14	64.1
57	1	A7ZSA4|RAPZ_ECO24	RNase adapter protein RapZ OS=Escherichia coli O139:H28 (strain E24377A / ETEC) OX=331111 GN=rapZ PE=3 SV=1	1097	32586	25	22	15	14	64.1
57	1	B7LHQ9|RAPZ_ECO55	RNase adapter protein RapZ OS=Escherichia coli (strain 55989 / EAEC) OX=585055 GN=rapZ PE=3 SV=1	1097	32586	25	22	15	14	64.1
57	1	B7M0S3|RAPZ_ECO8A	RNase adapter protein RapZ OS=Escherichia coli O8 (strain IAI1) OX=585034 GN=rapZ PE=3 SV=1	1097	32586	25	22	15	14	64.1
57	1	B7MBX4|RAPZ_ECO45	RNase adapter protein RapZ OS=Escherichia coli O45:K1 (strain S88 / ExPEC) OX=585035 GN=rapZ PE=3 SV=1	1097	32586	25	22	15	14	64.1
57	1	B7N0J8|RAPZ_ECO81	RNase adapter protein RapZ OS=Escherichia coli O81 (strain ED1a) OX=585397 GN=rapZ PE=3 SV=1	1097	32586	25	22	15	14	64.1
57	1	B7NDI9|RAPZ_ECOLU	RNase adapter protein RapZ OS=Escherichia coli O17:K52:H18 (strain UMN026 / ExPEC) OX=585056 GN=rapZ PE=3 SV=1	1097	32586	25	22	15	14	64.1
57	1	B7NKS2|RAPZ_ECO7I	RNase adapter protein RapZ OS=Escherichia coli O7:K1 (strain IAI39 / ExPEC) OX=585057 GN=rapZ PE=3 SV=1	1097	32586	25	22	15	14	64.1
57	1	B7UJU5|RAPZ_ECO27	RNase adapter protein RapZ OS=Escherichia coli O127:H6 (strain E2348/69 / EPEC) OX=574521 GN=rapZ PE=3 SV=1	1097	32586	25	22	15	14	64.1
57	1	A8A520|RAPZ_ECOHS	RNase adapter protein RapZ OS=Escherichia coli O9:H4 (strain HS) OX=331112 GN=rapZ PE=3 SV=1	1097	32586	25	22	15	14	64.1
58	1	P0AE06|ACRA_ECOLI	Multidrug efflux pump subunit AcrA OS=Escherichia coli (strain K12) OX=83333 GN=acrA PE=1 SV=1	1080	42228	28	24	18	17	59.7
58	1	P0AE07|ACRA_ECO57	Multidrug efflux pump subunit AcrA OS=Escherichia coli O157:H7 OX=83334 GN=acrA PE=3 SV=1	1080	42228	28	24	18	17	59.7
58		P24180|ACRE_ECOLI	Multidrug export protein AcrE OS=Escherichia coli (strain K12) OX=83333 GN=acrE PE=1 SV=2	45	41350	3	2	2	2	6.2
59	1	B1LG28|MURC_ECOSM	UDP-N-acetylmuramate--L-alanine ligase OS=Escherichia coli (strain SMS-3-5 / SECEC) OX=439855 GN=murC PE=3 SV=1	1051	53678	23	22	16	15	53.4
59	1	Q1RGA4|MURC_ECOUT	UDP-N-acetylmuramate--L-alanine ligase OS=Escherichia coli (strain UTI89 / UPEC) OX=364106 GN=murC PE=3 SV=1	1051	53678	23	22	16	15	53.4
59	1	B5YZC7|MURC_ECO5E	UDP-N-acetylmuramate--L-alanine ligase OS=Escherichia coli O157:H7 (strain EC4115 / EHEC) OX=444450 GN=murC PE=3 SV=1	1051	53678	23	22	16	15	53.4
59	1	A7ZHI2|MURC_ECO24	UDP-N-acetylmuramate--L-alanine ligase OS=Escherichia coli O139:H28 (strain E24377A / ETEC) OX=331111 GN=murC PE=3 SV=1	1051	53678	23	22	16	15	53.4
59	1	A7ZW43|MURC_ECOHS	UDP-N-acetylmuramate--L-alanine ligase OS=Escherichia coli O9:H4 (strain HS) OX=331112 GN=murC PE=3 SV=1	1051	53678	23	22	16	15	53.4
59	1	B7LFW1|MURC_ECO55	UDP-N-acetylmuramate--L-alanine ligase OS=Escherichia coli (strain 55989 / EAEC) OX=585055 GN=murC PE=3 SV=1	1051	53678	23	22	16	15	53.4
59	1	B7M134|MURC_ECO8A	UDP-N-acetylmuramate--L-alanine ligase OS=Escherichia coli O8 (strain IAI1) OX=585034 GN=murC PE=3 SV=1	1051	53678	23	22	16	15	53.4
59	1	B7MAL4|MURC_ECO45	UDP-N-acetylmuramate--L-alanine ligase OS=Escherichia coli O45:K1 (strain S88 / ExPEC) OX=585035 GN=murC PE=3 SV=1	1051	53678	23	22	16	15	53.4
59	1	B7MNV0|MURC_ECO81	UDP-N-acetylmuramate--L-alanine ligase OS=Escherichia coli O81 (strain ED1a) OX=585397 GN=murC PE=3 SV=1	1051	53678	23	22	16	15	53.4
59	1	B7N7W4|MURC_ECOLU	UDP-N-acetylmuramate--L-alanine ligase OS=Escherichia coli O17:K52:H18 (strain UMN026 / ExPEC) OX=585056 GN=murC PE=3 SV=1	1051	53620	23	22	16	15	53.4
59	1	B7NHJ7|MURC_ECO7I	UDP-N-acetylmuramate--L-alanine ligase OS=Escherichia coli O7:K1 (strain IAI39 / ExPEC) OX=585057 GN=murC PE=3 SV=1	1051	53620	23	22	16	15	53.4
59	1	B7UIE1|MURC_ECO27	UDP-N-acetylmuramate--L-alanine ligase OS=Escherichia coli O127:H6 (strain E2348/69 / EPEC) OX=574521 GN=murC PE=3 SV=1	1051	53678	23	22	16	15	53.4
59	1	P65470|MURC_ECOL6	UDP-N-acetylmuramate--L-alanine ligase OS=Escherichia coli O6:H1 (strain CFT073 / ATCC 700928 / UPEC) OX=199310 GN=murC PE=3 SV=1	1051	53678	23	22	16	15	53.4
59	1	P65471|MURC_ECO57	UDP-N-acetylmuramate--L-alanine ligase OS=Escherichia coli O157:H7 OX=83334 GN=murC PE=3 SV=1	1051	53678	23	22	16	15	53.4
59		Q0TLP8|MURC_ECOL5	UDP-N-acetylmuramate--L-alanine ligase OS=Escherichia coli O6:K15:H31 (strain 536 / UPEC) OX=362663 GN=murC PE=3 SV=1	1030	53659	22	21	15	14	51.7
59		B1IR87|MURC_ECOLC	UDP-N-acetylmuramate--L-alanine ligase OS=Escherichia coli (strain ATCC 8739 / DSM 1576 / Crooks) OX=481805 GN=murC PE=3 SV=1	999	53706	22	21	15	14	45.6
59		B1XC68|MURC_ECODH	UDP-N-acetylmuramate--L-alanine ligase OS=Escherichia coli (strain K12 / DH10B) OX=316385 GN=murC PE=3 SV=1	999	53706	22	21	15	14	45.6
59		C4ZRI6|MURC_ECOBW	UDP-N-acetylmuramate--L-alanine ligase OS=Escherichia coli (strain K12 / MC4100 / BW2952) OX=595496 GN=murC PE=3 SV=1	999	53706	22	21	15	14	45.6
59		P17952|MURC_ECOLI	UDP-N-acetylmuramate--L-alanine ligase OS=Escherichia coli (strain K12) OX=83333 GN=murC PE=1 SV=2	999	53706	22	21	15	14	45.6
59		A1A7D6|MURC_ECOK1	UDP-N-acetylmuramate--L-alanine ligase OS=Escherichia coli O1:K1 / APEC OX=405955 GN=murC PE=3 SV=1	998	53692	21	20	15	14	50.1
59		B6HZ68|MURC_ECOSE	UDP-N-acetylmuramate--L-alanine ligase OS=Escherichia coli (strain SE11) OX=409438 GN=murC PE=3 SV=1	955	53705	21	20	14	13	47
60	1	P0A6Z3|HTPG_ECOLI	Chaperone protein HtpG OS=Escherichia coli (strain K12) OX=83333 GN=htpG PE=1 SV=1	1050	71378	25	23	21	19	47.1
60	1	P0A6Z4|HTPG_ECOL6	Chaperone protein HtpG OS=Escherichia coli O6:H1 (strain CFT073 / ATCC 700928 / UPEC) OX=199310 GN=htpG PE=3 SV=1	1050	71378	25	23	21	19	47.1
60	1	P0A6Z5|HTPG_ECO57	Chaperone protein HtpG OS=Escherichia coli O157:H7 OX=83334 GN=htpG PE=3 SV=1	1050	71378	25	23	21	19	47.1
60	1	Q0TKG8|HTPG_ECOL5	Chaperone protein HtpG OS=Escherichia coli O6:K15:H31 (strain 536 / UPEC) OX=362663 GN=htpG PE=3 SV=1	1050	71378	25	23	21	19	47.1
60	1	A1A8D9|HTPG_ECOK1	Chaperone protein HtpG OS=Escherichia coli O1:K1 / APEC OX=405955 GN=htpG PE=3 SV=1	1050	71392	25	23	21	19	47.1
60	1	B1IZC1|HTPG_ECOLC	Chaperone protein HtpG OS=Escherichia coli (strain ATCC 8739 / DSM 1576 / Crooks) OX=481805 GN=htpG PE=3 SV=1	1050	71378	25	23	21	19	47.1
60	1	Q1RF62|HTPG_ECOUT	Chaperone protein HtpG OS=Escherichia coli (strain UTI89 / UPEC) OX=364106 GN=htpG PE=3 SV=1	1050	71392	25	23	21	19	47.1
60	1	A7ZXD1|HTPG_ECOHS	Chaperone protein HtpG OS=Escherichia coli O9:H4 (strain HS) OX=331112 GN=htpG PE=3 SV=1	1050	71378	25	23	21	19	47.1
60		A7ZIN3|HTPG_ECO24	Chaperone protein HtpG OS=Escherichia coli O139:H28 (strain E24377A / ETEC) OX=331111 GN=htpG PE=3 SV=1	1015	71404	24	22	20	18	43.8
61	1	P13035|GLPD_ECOLI	Aerobic glycerol-3-phosphate dehydrogenase OS=Escherichia coli (strain K12) OX=83333 GN=glpD PE=1 SV=3	1048	56886	33	31	24	22	67.1
62	1	P0A9X1|ZNUC_ECOLI	Zinc import ATP-binding protein ZnuC OS=Escherichia coli (strain K12) OX=83333 GN=znuC PE=1 SV=1	1025	28078	27	27	15	15	68.9
62	1	P0A9X2|ZNUC_ECOL6	Zinc import ATP-binding protein ZnuC OS=Escherichia coli O6:H1 (strain CFT073 / ATCC 700928 / UPEC) OX=199310 GN=znuC PE=3 SV=1	1025	28078	27	27	15	15	68.9
62	1	P0A9X3|ZNUC_ECO57	Zinc import ATP-binding protein ZnuC OS=Escherichia coli O157:H7 OX=83334 GN=znuC PE=3 SV=1	1025	28078	27	27	15	15	68.9
62	1	Q0TGX4|ZNUC_ECOL5	Zinc import ATP-binding protein ZnuC OS=Escherichia coli O6:K15:H31 (strain 536 / UPEC) OX=362663 GN=znuC PE=3 SV=1	1025	28078	27	27	15	15	68.9
62	1	A1AC19|ZNUC_ECOK1	Zinc import ATP-binding protein ZnuC OS=Escherichia coli O1:K1 / APEC OX=405955 GN=znuC PE=3 SV=1	1025	28078	27	27	15	15	68.9
62	1	Q1RAS6|ZNUC_ECOUT	Zinc import ATP-binding protein ZnuC OS=Escherichia coli (strain UTI89 / UPEC) OX=364106 GN=znuC PE=3 SV=1	1025	28078	27	27	15	15	68.9
63	1	P21179|CATE_ECOLI	Catalase HPII OS=Escherichia coli (strain K12) OX=83333 GN=katE PE=1 SV=1	1015	84224	29	27	25	24	40.9
64	1	P36683|ACNB_ECOLI	Aconitate hydratase B OS=Escherichia coli (strain K12) OX=83333 GN=acnB PE=1 SV=3	1003	94009	30	29	27	26	40.1
65	1	C4ZT42|OPGB_ECOBW	Phosphoglycerol transferase I OS=Escherichia coli (strain K12 / MC4100 / BW2952) OX=595496 GN=mdoB PE=3 SV=1	996	85783	32	32	24	24	44.8
65	1	B7MNB1|OPGB_ECO45	Phosphoglycerol transferase I OS=Escherichia coli O45:K1 (strain S88 / ExPEC) OX=585035 GN=mdoB PE=3 SV=1	996	85783	32	32	24	24	44.8
65	1	P39401|OPGB_ECOLI	Phosphoglycerol transferase I OS=Escherichia coli (strain K12) OX=83333 GN=mdoB PE=3 SV=2	996	85783	32	32	24	24	44.8
65		B5Z4P2|OPGB_ECO5E	Phosphoglycerol transferase I OS=Escherichia coli O157:H7 (strain EC4115 / EHEC) OX=444450 GN=mdoB PE=3 SV=1	957	85813	31	31	23	23	39.7
65		Q1R2E6|OPGB_ECOUT	Phosphoglycerol transferase I OS=Escherichia coli (strain UTI89 / UPEC) OX=364106 GN=mdoB PE=3 SV=1	957	85753	31	31	23	23	39.7
65		B7NH28|OPGB_ECOLU	Phosphoglycerol transferase I OS=Escherichia coli O17:K52:H18 (strain UMN026 / ExPEC) OX=585056 GN=mdoB PE=3 SV=1	957	85783	31	31	23	23	39.7
65		Q8FA73|OPGB_ECOL6	Phosphoglycerol transferase I OS=Escherichia coli O6:H1 (strain CFT073 / ATCC 700928 / UPEC) OX=199310 GN=mdoB PE=3 SV=1	957	85735	31	31	23	23	39.7
65		Q8XB59|OPGB_ECO57	Phosphoglycerol transferase I OS=Escherichia coli O157:H7 OX=83334 GN=mdoB PE=3 SV=2	957	85813	31	31	23	23	39.7
65		B1LEG3|OPGB_ECOSM	Phosphoglycerol transferase I OS=Escherichia coli (strain SMS-3-5 / SECEC) OX=439855 GN=mdoB PE=3 SV=1	949	85766	30	30	22	22	37.9
65		A7ZVP9|OPGB_ECO24	Phosphoglycerol transferase I OS=Escherichia coli O139:H28 (strain E24377A / ETEC) OX=331111 GN=mdoB PE=3 SV=1	932	85691	30	30	23	23	41
65		B7LE10|OPGB_ECO55	Phosphoglycerol transferase I OS=Escherichia coli (strain 55989 / EAEC) OX=585055 GN=mdoB PE=3 SV=1	932	85783	30	30	23	23	41
65		B7LXS2|OPGB_ECO8A	Phosphoglycerol transferase I OS=Escherichia coli O8 (strain IAI1) OX=585034 GN=mdoB PE=3 SV=1	932	85753	30	30	23	23	41
65		A8A888|OPGB_ECOHS	Phosphoglycerol transferase I OS=Escherichia coli O9:H4 (strain HS) OX=331112 GN=mdoB PE=3 SV=1	932	85753	30	30	23	23	41
65		B6I2P2|OPGB_ECOSE	Phosphoglycerol transferase I OS=Escherichia coli (strain SE11) OX=409438 GN=mdoB PE=3 SV=1	893	85813	29	29	22	22	35.9
65		B1IS59|OPGB_ECOLC	Phosphoglycerol transferase I OS=Escherichia coli (strain ATCC 8739 / DSM 1576 / Crooks) OX=481805 GN=mdoB PE=3 SV=1	879	85725	29	28	22	21	35.8
65		B7N380|OPGB_ECO81	Phosphoglycerol transferase I OS=Escherichia coli O81 (strain ED1a) OX=585397 GN=mdoB PE=3 SV=1	855	85763	29	29	22	22	37.7
65		Q0T8V3|OPGB_ECOL5	Phosphoglycerol transferase I OS=Escherichia coli O6:K15:H31 (strain 536 / UPEC) OX=362663 GN=mdoB PE=3 SV=1	855	85763	29	29	22	22	37.7
65		B7NVC9|OPGB_ECO7I	Phosphoglycerol transferase I OS=Escherichia coli O7:K1 (strain IAI39 / ExPEC) OX=585057 GN=mdoB PE=3 SV=1	855	85763	29	29	22	22	37.7
65		B7UQY8|OPGB_ECO27	Phosphoglycerol transferase I OS=Escherichia coli O127:H6 (strain E2348/69 / EPEC) OX=574521 GN=mdoB PE=3 SV=1	855	85811	29	29	22	22	37.7
66	1	Q0TEI8|LUXS_ECOL5	S-ribosylhomocysteine lyase OS=Escherichia coli O6:K15:H31 (strain 536 / UPEC) OX=362663 GN=luxS PE=3 SV=1	963	19602	25	23	13	12	88.9
66	1	A1AEN2|LUXS_ECOK1	S-ribosylhomocysteine lyase OS=Escherichia coli O1:K1 / APEC OX=405955 GN=luxS PE=3 SV=1	963	19575	25	23	13	12	88.9
66	1	B1IUY7|LUXS_ECOLC	S-ribosylhomocysteine lyase OS=Escherichia coli (strain ATCC 8739 / DSM 1576 / Crooks) OX=481805 GN=luxS PE=3 SV=1	963	19575	25	23	13	12	88.9
66	1	B1LPG2|LUXS_ECOSM	S-ribosylhomocysteine lyase OS=Escherichia coli (strain SMS-3-5 / SECEC) OX=439855 GN=luxS PE=3 SV=1	963	19602	25	23	13	12	88.9
66	1	B1XCM0|LUXS_ECODH	S-ribosylhomocysteine lyase OS=Escherichia coli (strain K12 / DH10B) OX=316385 GN=luxS PE=3 SV=1	963	19575	25	23	13	12	88.9
66	1	Q1R809|LUXS_ECOUT	S-ribosylhomocysteine lyase OS=Escherichia coli (strain UTI89 / UPEC) OX=364106 GN=luxS PE=3 SV=1	963	19575	25	23	13	12	88.9
66	1	C4ZYT7|LUXS_ECOBW	S-ribosylhomocysteine lyase OS=Escherichia coli (strain K12 / MC4100 / BW2952) OX=595496 GN=luxS PE=3 SV=1	963	19575	25	23	13	12	88.9
66	1	A7ZQC0|LUXS_ECO24	S-ribosylhomocysteine lyase OS=Escherichia coli O139:H28 (strain E24377A / ETEC) OX=331111 GN=luxS PE=3 SV=1	963	19575	25	23	13	12	88.9
66	1	B7MKG1|LUXS_ECO45	S-ribosylhomocysteine lyase OS=Escherichia coli O45:K1 (strain S88 / ExPEC) OX=585035 GN=luxS PE=3 SV=1	963	19575	25	23	13	12	88.9
66	1	B7MYZ0|LUXS_ECO81	S-ribosylhomocysteine lyase OS=Escherichia coli O81 (strain ED1a) OX=585397 GN=luxS PE=3 SV=1	963	19602	25	23	13	12	88.9
66	1	B7N6S2|LUXS_ECOLU	S-ribosylhomocysteine lyase OS=Escherichia coli O17:K52:H18 (strain UMN026 / ExPEC) OX=585056 GN=luxS PE=3 SV=1	963	19575	25	23	13	12	88.9
66	1	B7UHB0|LUXS_ECO27	S-ribosylhomocysteine lyase OS=Escherichia coli O127:H6 (strain E2348/69 / EPEC) OX=574521 GN=luxS PE=3 SV=1	963	19575	25	23	13	12	88.9
66	1	A8A3G9|LUXS_ECOHS	S-ribosylhomocysteine lyase OS=Escherichia coli O9:H4 (strain HS) OX=331112 GN=luxS PE=3 SV=1	963	19575	25	23	13	12	88.9
66	1	Q8FEP8|LUXS_ECOL6	S-ribosylhomocysteine lyase OS=Escherichia coli O6:H1 (strain CFT073 / ATCC 700928 / UPEC) OX=199310 GN=luxS PE=3 SV=3	963	19602	25	23	13	12	88.9
66	1	P45578|LUXS_ECOLI	S-ribosylhomocysteine lyase OS=Escherichia coli (strain K12) OX=83333 GN=luxS PE=1 SV=3	963	19575	25	23	13	12	88.9
66		B5Z2A2|LUXS_ECO5E	S-ribosylhomocysteine lyase OS=Escherichia coli O157:H7 (strain EC4115 / EHEC) OX=444450 GN=luxS PE=3 SV=1	921	19603	24	22	12	11	85.4
66		Q8X902|LUXS_ECO57	S-ribosylhomocysteine lyase OS=Escherichia coli O157:H7 OX=83334 GN=luxS PE=3 SV=3	921	19603	24	22	12	11	85.4
66		B6I678|LUXS_ECOSE	S-ribosylhomocysteine lyase OS=Escherichia coli (strain SE11) OX=409438 GN=luxS PE=3 SV=1	880	19576	22	20	11	10	81.3
66		B7LEA1|LUXS_ECO55	S-ribosylhomocysteine lyase OS=Escherichia coli (strain 55989 / EAEC) OX=585055 GN=luxS PE=3 SV=1	880	19576	22	20	11	10	81.3
66		B7M9C9|LUXS_ECO8A	S-ribosylhomocysteine lyase OS=Escherichia coli O8 (strain IAI1) OX=585034 GN=luxS PE=3 SV=1	880	19576	22	20	11	10	81.3
66		B7NSH2|LUXS_ECO7I	S-ribosylhomocysteine lyase OS=Escherichia coli O7:K1 (strain IAI39 / ExPEC) OX=585057 GN=luxS PE=3 SV=1	695	19544	20	18	11	10	70.8
67	1	Q8X638|YDHK_ECO57	Uncharacterized transporter YdhK OS=Escherichia coli O157:H7 OX=83334 GN=ydhK PE=3 SV=1	961	75943	26	24	16	16	28.2
67	1	P76186|YDHK_ECOLI	Uncharacterized transporter YdhK OS=Escherichia coli (strain K12) OX=83333 GN=ydhK PE=3 SV=1	961	75902	26	24	16	16	28.2
68	1	P0ACJ8|CRP_ECOLI	cAMP-activated global transcriptional regulator CRP OS=Escherichia coli (strain K12) OX=83333 GN=crp PE=1 SV=1	960	23796	26	26	16	16	77.6
68	1	P0ACJ9|CRP_ECOL6	cAMP-activated global transcriptional regulator CRP OS=Escherichia coli O6:H1 (strain CFT073 / ATCC 700928 / UPEC) OX=199310 GN=crp PE=3 SV=1	960	23796	26	26	16	16	77.6
68	1	P0ACK0|CRP_ECO57	cAMP-activated global transcriptional regulator CRP OS=Escherichia coli O157:H7 OX=83334 GN=crp PE=3 SV=1	960	23796	26	26	16	16	77.6
69	1	P09373|PFLB_ECOLI	Formate acetyltransferase 1 OS=Escherichia coli (strain K12) OX=83333 GN=pflB PE=1 SV=2	957	85588	19	19	17	17	33.8
69		P42632|TDCE_ECOLI	PFL-like enzyme TdcE OS=Escherichia coli (strain K12) OX=83333 GN=tdcE PE=1 SV=2	18	86166	1	1	1	1	1.4
70	1	P33941|YOJI_ECOLI	ABC transporter ATP-binding/permease protein YojI OS=Escherichia coli (strain K12) OX=83333 GN=yojI PE=1 SV=2	957	61514	25	21	17	16	37.3
71	1	P0ADV5|YHBW_ECOLI	Luciferase-like monooxygenase OS=Escherichia coli (strain K12) OX=83333 GN=yhbW PE=4 SV=1	931	37163	27	24	15	13	54.6
71	1	P0ADV6|YHBW_ECOL6	Luciferase-like monooxygenase OS=Escherichia coli O6:H1 (strain CFT073 / ATCC 700928 / UPEC) OX=199310 GN=yhbW PE=4 SV=1	931	37163	27	24	15	13	54.6
72	1	P0A6J5|DADA_ECOLI	D-amino acid dehydrogenase OS=Escherichia coli (strain K12) OX=83333 GN=dadA PE=1 SV=1	927	47919	20	20	15	15	48.8
72	1	P0A6J6|DADA_ECOL6	D-amino acid dehydrogenase OS=Escherichia coli O6:H1 (strain CFT073 / ATCC 700928 / UPEC) OX=199310 GN=dadA PE=2 SV=1	927	47919	20	20	15	15	48.8
72	1	P0A6J7|DADA_ECO57	D-amino acid dehydrogenase OS=Escherichia coli O157:H7 OX=83334 GN=dadA PE=2 SV=1	927	47919	20	20	15	15	48.8
72	1	Q0TII6|DADA_ECOL5	D-amino acid dehydrogenase OS=Escherichia coli O6:K15:H31 (strain 536 / UPEC) OX=362663 GN=dadA PE=3 SV=1	927	47919	20	20	15	15	48.8
72	1	B1IUA3|DADA_ECOLC	D-amino acid dehydrogenase OS=Escherichia coli (strain ATCC 8739 / DSM 1576 / Crooks) OX=481805 GN=dadA PE=3 SV=1	927	47919	20	20	15	15	48.8
72	1	B1XA76|DADA_ECODH	D-amino acid dehydrogenase OS=Escherichia coli (strain K12 / DH10B) OX=316385 GN=dadA PE=3 SV=1	927	47919	20	20	15	15	48.8
72	1	C4ZTN0|DADA_ECOBW	D-amino acid dehydrogenase OS=Escherichia coli (strain K12 / MC4100 / BW2952) OX=595496 GN=dadA PE=3 SV=1	927	47919	20	20	15	15	48.8
72	1	B6I9Q0|DADA_ECOSE	D-amino acid dehydrogenase OS=Escherichia coli (strain SE11) OX=409438 GN=dadA PE=3 SV=1	927	47919	20	20	15	15	48.8
72	1	A7ZKW0|DADA_ECO24	D-amino acid dehydrogenase OS=Escherichia coli O139:H28 (strain E24377A / ETEC) OX=331111 GN=dadA PE=3 SV=1	927	47919	20	20	15	15	48.8
72	1	A7ZZC3|DADA_ECOHS	D-amino acid dehydrogenase OS=Escherichia coli O9:H4 (strain HS) OX=331112 GN=dadA PE=3 SV=1	927	47919	20	20	15	15	48.8
72	1	B7LGU9|DADA_ECO55	D-amino acid dehydrogenase OS=Escherichia coli (strain 55989 / EAEC) OX=585055 GN=dadA PE=3 SV=1	927	47919	20	20	15	15	48.8
72	1	B7LXA3|DADA_ECO8A	D-amino acid dehydrogenase OS=Escherichia coli O8 (strain IAI1) OX=585034 GN=dadA PE=3 SV=1	927	47919	20	20	15	15	48.8
72	1	B7MK86|DADA_ECO45	D-amino acid dehydrogenase OS=Escherichia coli O45:K1 (strain S88 / ExPEC) OX=585035 GN=dadA PE=3 SV=1	927	47945	20	20	15	15	48.8
72	1	B7MTW7|DADA_ECO81	D-amino acid dehydrogenase OS=Escherichia coli O81 (strain ED1a) OX=585397 GN=dadA PE=3 SV=1	927	47945	20	20	15	15	48.8
72	1	B7N3Z3|DADA_ECOLU	D-amino acid dehydrogenase OS=Escherichia coli O17:K52:H18 (strain UMN026 / ExPEC) OX=585056 GN=dadA PE=3 SV=1	927	47919	20	20	15	15	48.8
72	1	B7NJF1|DADA_ECO7I	D-amino acid dehydrogenase OS=Escherichia coli O7:K1 (strain IAI39 / ExPEC) OX=585057 GN=dadA PE=3 SV=1	927	47919	20	20	15	15	48.8
72		B7UQ73|DADA_ECO27	D-amino acid dehydrogenase OS=Escherichia coli O127:H6 (strain E2348/69 / EPEC) OX=574521 GN=dadA PE=3 SV=1	825	47958	18	18	13	13	44
73	1	P0A8T7|RPOC_ECOLI	DNA-directed RNA polymerase subunit beta~ OS=Escherichia coli (strain K12) OX=83333 GN=rpoC PE=1 SV=1	920	155918	22	21	22	21	25.4
73	1	P0A8T8|RPOC_ECO57	DNA-directed RNA polymerase subunit beta~ OS=Escherichia coli O157:H7 OX=83334 GN=rpoC PE=1 SV=1	920	155918	22	21	22	21	25.4
73	1	Q0TA77|RPOC_ECOL5	DNA-directed RNA polymerase subunit beta~ OS=Escherichia coli O6:K15:H31 (strain 536 / UPEC) OX=362663 GN=rpoC PE=3 SV=1	920	155914	22	21	22	21	25.4
73	1	A1AIG0|RPOC_ECOK1	DNA-directed RNA polymerase subunit beta~ OS=Escherichia coli O1:K1 / APEC OX=405955 GN=rpoC PE=3 SV=1	920	155932	22	21	22	21	25.4
73	1	B1IUQ9|RPOC_ECOLC	DNA-directed RNA polymerase subunit beta~ OS=Escherichia coli (strain ATCC 8739 / DSM 1576 / Crooks) OX=481805 GN=rpoC PE=3 SV=1	920	155918	22	21	22	21	25.4
73	1	B1LNU0|RPOC_ECOSM	DNA-directed RNA polymerase subunit beta~ OS=Escherichia coli (strain SMS-3-5 / SECEC) OX=439855 GN=rpoC PE=3 SV=1	920	155932	22	21	22	21	25.4
73	1	B1XBZ0|RPOC_ECODH	DNA-directed RNA polymerase subunit beta~ OS=Escherichia coli (strain K12 / DH10B) OX=316385 GN=rpoC PE=3 SV=1	920	155918	22	21	22	21	25.4
73	1	Q1R5V4|RPOC_ECOUT	DNA-directed RNA polymerase subunit beta~ OS=Escherichia coli (strain UTI89 / UPEC) OX=364106 GN=rpoC PE=3 SV=1	920	155932	22	21	22	21	25.4
73	1	A7ZUK2|RPOC_ECO24	DNA-directed RNA polymerase subunit beta~ OS=Escherichia coli O139:H28 (strain E24377A / ETEC) OX=331111 GN=rpoC PE=1 SV=1	920	155918	22	21	22	21	25.4
73	1	A8A787|RPOC_ECOHS	DNA-directed RNA polymerase subunit beta~ OS=Escherichia coli O9:H4 (strain HS) OX=331112 GN=rpoC PE=3 SV=1	920	155918	22	21	22	21	25.4
73	1	Q8FB83|RPOC_ECOL6	DNA-directed RNA polymerase subunit beta~ OS=Escherichia coli O6:H1 (strain CFT073 / ATCC 700928 / UPEC) OX=199310 GN=rpoC PE=3 SV=1	920	155909	22	21	22	21	25.4
74	1	P0AFA2|NARX_ECOLI	Nitrate/nitrite sensor protein NarX OS=Escherichia coli (strain K12) OX=83333 GN=narX PE=1 SV=1	915	67669	25	23	21	20	53.2
74	1	P0AFA3|NARX_ECO57	Nitrate/nitrite sensor protein NarX OS=Escherichia coli O157:H7 OX=83334 GN=narX PE=3 SV=1	915	67669	25	23	21	20	53.2
75	1	Q8X9Z2|MURE_ECO57	UDP-N-acetylmuramoyl-L-alanyl-D-glutamate--2,6-diaminopimelate ligase OS=Escherichia coli O157:H7 OX=83334 GN=murE PE=3 SV=3	910	53812	25	25	18	18	44.2
75	1	P22188|MURE_ECOLI	UDP-N-acetylmuramoyl-L-alanyl-D-glutamate--2,6-diaminopimelate ligase OS=Escherichia coli (strain K12) OX=83333 GN=murE PE=1 SV=2	910	53766	25	25	18	18	44.2
75		Q8FL67|MURE_ECOL6	UDP-N-acetylmuramoyl-L-alanyl-D-glutamate--2,6-diaminopimelate ligase OS=Escherichia coli O6:H1 (strain CFT073 / ATCC 700928 / UPEC) OX=199310 GN=murE PE=3 SV=3	838	53723	23	23	17	17	40.8
76	1	P06720|AGAL_ECOLI	Alpha-galactosidase OS=Escherichia coli (strain K12) OX=83333 GN=melA PE=1 SV=1	901	51308	25	23	19	18	53.4
77	1	P0AAI3|FTSH_ECOLI	ATP-dependent zinc metalloprotease FtsH OS=Escherichia coli (strain K12) OX=83333 GN=ftsH PE=1 SV=1	900	70777	24	24	19	19	39.6
77		Q8X9L0|FTSH_ECO57	ATP-dependent zinc metalloprotease FtsH OS=Escherichia coli O157:H7 OX=83334 GN=ftsH PE=3 SV=1	807	70761	21	21	17	17	35.7
78	1	P0A6Y5|HSLO_ECOLI	33 kDa chaperonin OS=Escherichia coli (strain K12) OX=83333 GN=hslO PE=1 SV=1	868	32856	16	16	10	10	70.9
78	1	P0A6Y6|HSLO_ECOL6	33 kDa chaperonin OS=Escherichia coli O6:H1 (strain CFT073 / ATCC 700928 / UPEC) OX=199310 GN=hslO PE=3 SV=1	868	32856	16	16	10	10	70.9
78	1	P0A6Y7|HSLO_ECO57	33 kDa chaperonin OS=Escherichia coli O157:H7 OX=83334 GN=hslO PE=3 SV=1	868	32856	16	16	10	10	70.9
78	1	B1LHJ8|HSLO_ECOSM	33 kDa chaperonin OS=Escherichia coli (strain SMS-3-5 / SECEC) OX=439855 GN=hslO PE=3 SV=1	868	32856	16	16	10	10	70.9
78	1	B1X748|HSLO_ECODH	33 kDa chaperonin OS=Escherichia coli (strain K12 / DH10B) OX=316385 GN=hslO PE=3 SV=1	868	32856	16	16	10	10	70.9
78	1	C4ZUQ6|HSLO_ECOBW	33 kDa chaperonin OS=Escherichia coli (strain K12 / MC4100 / BW2952) OX=595496 GN=hslO PE=3 SV=1	868	32856	16	16	10	10	70.9
78	1	B7L4S8|HSLO_ECO55	33 kDa chaperonin OS=Escherichia coli (strain 55989 / EAEC) OX=585055 GN=hslO PE=3 SV=1	868	32856	16	16	10	10	70.9
78	1	B7M1V3|HSLO_ECO8A	33 kDa chaperonin OS=Escherichia coli O8 (strain IAI1) OX=585034 GN=hslO PE=3 SV=1	868	32856	16	16	10	10	70.9
78	1	B7MDM6|HSLO_ECO45	33 kDa chaperonin OS=Escherichia coli O45:K1 (strain S88 / ExPEC) OX=585035 GN=hslO PE=3 SV=1	868	32856	16	16	10	10	70.9
78	1	B7N133|HSLO_ECO81	33 kDa chaperonin OS=Escherichia coli O81 (strain ED1a) OX=585397 GN=hslO PE=3 SV=1	868	32856	16	16	10	10	70.9
78	1	B7UKA5|HSLO_ECO27	33 kDa chaperonin OS=Escherichia coli O127:H6 (strain E2348/69 / EPEC) OX=574521 GN=hslO PE=3 SV=1	868	32856	16	16	10	10	70.9
78		B7NE05|HSLO_ECOLU	33 kDa chaperonin OS=Escherichia coli O17:K52:H18 (strain UMN026 / ExPEC) OX=585056 GN=hslO PE=3 SV=1	841	32886	15	15	9	9	57.5
78		B7NMG4|HSLO_ECO7I	33 kDa chaperonin OS=Escherichia coli O7:K1 (strain IAI39 / ExPEC) OX=585057 GN=hslO PE=3 SV=1	747	32829	14	14	9	9	61
79	1	P0A9Q7|ADHE_ECOLI	Aldehyde-alcohol dehydrogenase OS=Escherichia coli (strain K12) OX=83333 GN=adhE PE=1 SV=2	863	96580	24	22	20	19	35.5
79	1	P0A9Q8|ADHE_ECO57	Aldehyde-alcohol dehydrogenase OS=Escherichia coli O157:H7 OX=83334 GN=adhE PE=3 SV=2	863	96580	24	22	20	19	35.5
80	1	P76185|YDHJ_ECOLI	Uncharacterized protein YdhJ OS=Escherichia coli (strain K12) OX=83333 GN=ydhJ PE=3 SV=2	854	31533	19	19	13	13	57.9
81	1	Q0TAB7|KATG_ECOL5	Catalase-peroxidase OS=Escherichia coli O6:K15:H31 (strain 536 / UPEC) OX=362663 GN=katG PE=3 SV=1	853	80033	25	23	21	20	36.2
81	1	A1AIC1|KATG_ECOK1	Catalase-peroxidase OS=Escherichia coli O1:K1 / APEC OX=405955 GN=katG PE=3 SV=1	853	80033	25	23	21	20	36.2
81	1	B1IVD5|KATG_ECOLC	Catalase-peroxidase OS=Escherichia coli (strain ATCC 8739 / DSM 1576 / Crooks) OX=481805 GN=katG PE=3 SV=1	853	80031	25	23	21	20	36.2
81	1	B1LNQ3|KATG_ECOSM	Catalase-peroxidase OS=Escherichia coli (strain SMS-3-5 / SECEC) OX=439855 GN=katG PE=3 SV=1	853	80033	25	23	21	20	36.2
81	1	B1XBA8|KATG_ECODH	Catalase-peroxidase OS=Escherichia coli (strain K12 / DH10B) OX=316385 GN=katG PE=3 SV=1	853	80031	25	23	21	20	36.2
81	1	Q1R3X0|KATG_ECOUT	Catalase-peroxidase OS=Escherichia coli (strain UTI89 / UPEC) OX=364106 GN=katG PE=3 SV=2	853	80006	25	23	21	20	36.2
81	1	A7ZUG1|KATG_ECO24	Catalase-peroxidase OS=Escherichia coli O139:H28 (strain E24377A / ETEC) OX=331111 GN=katG PE=3 SV=1	853	80047	25	23	21	20	36.2
81	1	Q7A978|KATG1_ECO57	Catalase-peroxidase 1 OS=Escherichia coli O157:H7 OX=83334 GN=katG1 PE=3 SV=1	853	80047	25	23	21	20	36.2
81	1	A8A750|KATG_ECOHS	Catalase-peroxidase OS=Escherichia coli O9:H4 (strain HS) OX=331112 GN=katG PE=3 SV=1	853	80031	25	23	21	20	36.2
81	1	Q8FBA9|KATG_ECOL6	Catalase-peroxidase OS=Escherichia coli O6:H1 (strain CFT073 / ATCC 700928 / UPEC) OX=199310 GN=katG PE=3 SV=2	853	80033	25	23	21	20	36.2
81	1	P13029|KATG_ECOLI	Catalase-peroxidase OS=Escherichia coli (strain K12) OX=83333 GN=katG PE=1 SV=2	853	80031	25	23	21	20	36.2
82	1	P37657|BCSE_ECOLI	Cyclic di-GMP binding protein BcsE OS=Escherichia coli (strain K12) OX=83333 GN=bcsE PE=1 SV=1	845	59903	19	19	16	16	61.6
83	1	P0AE12|AMN_ECOLI	AMP nucleosidase OS=Escherichia coli (strain K12) OX=83333 GN=amn PE=1 SV=1	841	54246	17	15	15	13	50.2
83	1	P0AE13|AMN_ECO57	AMP nucleosidase OS=Escherichia coli O157:H7 OX=83334 GN=amn PE=3 SV=1	841	54246	17	15	15	13	50.2
84	1	P0A7V8|RS4_ECOLI	30S ribosomal protein S4 OS=Escherichia coli (strain K12) OX=83333 GN=rpsD PE=1 SV=2	834	23512	17	16	12	11	54.9
84	1	P0A7V9|RS4_ECOL6	30S ribosomal protein S4 OS=Escherichia coli O6:H1 (strain CFT073 / ATCC 700928 / UPEC) OX=199310 GN=rpsD PE=3 SV=2	834	23512	17	16	12	11	54.9
84	1	P0A7W0|RS4_ECO57	30S ribosomal protein S4 OS=Escherichia coli O157:H7 OX=83334 GN=rpsD PE=3 SV=2	834	23512	17	16	12	11	54.9
84	1	Q0TCG5|RS4_ECOL5	30S ribosomal protein S4 OS=Escherichia coli O6:K15:H31 (strain 536 / UPEC) OX=362663 GN=rpsD PE=3 SV=1	834	23512	17	16	12	11	54.9
84	1	A1AGI7|RS4_ECOK1	30S ribosomal protein S4 OS=Escherichia coli O1:K1 / APEC OX=405955 GN=rpsD PE=3 SV=1	834	23512	17	16	12	11	54.9
84	1	B1IQ03|RS4_ECOLC	30S ribosomal protein S4 OS=Escherichia coli (strain ATCC 8739 / DSM 1576 / Crooks) OX=481805 GN=rpsD PE=3 SV=1	834	23512	17	16	12	11	54.9
84	1	B1LHB0|RS4_ECOSM	30S ribosomal protein S4 OS=Escherichia coli (strain SMS-3-5 / SECEC) OX=439855 GN=rpsD PE=3 SV=1	834	23512	17	16	12	11	54.9
84	1	B1X6E8|RS4_ECODH	30S ribosomal protein S4 OS=Escherichia coli (strain K12 / DH10B) OX=316385 GN=rpsD PE=3 SV=1	834	23512	17	16	12	11	54.9
84	1	Q1R636|RS4_ECOUT	30S ribosomal protein S4 OS=Escherichia coli (strain UTI89 / UPEC) OX=364106 GN=rpsD PE=3 SV=1	834	23512	17	16	12	11	54.9
84	1	C4ZUF1|RS4_ECOBW	30S ribosomal protein S4 OS=Escherichia coli (strain K12 / MC4100 / BW2952) OX=595496 GN=rpsD PE=3 SV=1	834	23512	17	16	12	11	54.9
84	1	B5YT15|RS4_ECO5E	30S ribosomal protein S4 OS=Escherichia coli O157:H7 (strain EC4115 / EHEC) OX=444450 GN=rpsD PE=3 SV=1	834	23512	17	16	12	11	54.9
84	1	B6I210|RS4_ECOSE	30S ribosomal protein S4 OS=Escherichia coli (strain SE11) OX=409438 GN=rpsD PE=3 SV=1	834	23512	17	16	12	11	54.9
84	1	A7ZSI5|RS4_ECO24	30S ribosomal protein S4 OS=Escherichia coli O139:H28 (strain E24377A / ETEC) OX=331111 GN=rpsD PE=3 SV=1	834	23512	17	16	12	11	54.9
84	1	B7LHZ8|RS4_ECO55	30S ribosomal protein S4 OS=Escherichia coli (strain 55989 / EAEC) OX=585055 GN=rpsD PE=3 SV=1	834	23512	17	16	12	11	54.9
84	1	B7M102|RS4_ECO8A	30S ribosomal protein S4 OS=Escherichia coli O8 (strain IAI1) OX=585034 GN=rpsD PE=3 SV=1	834	23512	17	16	12	11	54.9
84	1	B7MCR2|RS4_ECO45	30S ribosomal protein S4 OS=Escherichia coli O45:K1 (strain S88 / ExPEC) OX=585035 GN=rpsD PE=3 SV=1	834	23512	17	16	12	11	54.9
84	1	B7N181|RS4_ECO81	30S ribosomal protein S4 OS=Escherichia coli O81 (strain ED1a) OX=585397 GN=rpsD PE=3 SV=1	834	23512	17	16	12	11	54.9
84	1	B7NDR8|RS4_ECOLU	30S ribosomal protein S4 OS=Escherichia coli O17:K52:H18 (strain UMN026 / ExPEC) OX=585056 GN=rpsD PE=3 SV=1	834	23512	17	16	12	11	54.9
84	1	B7NLL6|RS4_ECO7I	30S ribosomal protein S4 OS=Escherichia coli O7:K1 (strain IAI39 / ExPEC) OX=585057 GN=rpsD PE=3 SV=1	834	23512	17	16	12	11	54.9
84	1	B7UK20|RS4_ECO27	30S ribosomal protein S4 OS=Escherichia coli O127:H6 (strain E2348/69 / EPEC) OX=574521 GN=rpsD PE=3 SV=1	834	23512	17	16	12	11	54.9
84	1	A8A5A1|RS4_ECOHS	30S ribosomal protein S4 OS=Escherichia coli O9:H4 (strain HS) OX=331112 GN=rpsD PE=3 SV=1	834	23512	17	16	12	11	54.9
85	1	P0AGI8|TRKA_ECOLI	Trk system potassium uptake protein TrkA OS=Escherichia coli (strain K12) OX=83333 GN=trkA PE=1 SV=1	829	50393	19	18	13	12	46.3
85	1	P0AGI9|TRKA_ECOL6	Trk system potassium uptake protein TrkA OS=Escherichia coli O6:H1 (strain CFT073 / ATCC 700928 / UPEC) OX=199310 GN=trkA PE=3 SV=1	829	50393	19	18	13	12	46.3
85	1	P0AGJ0|TRKA_ECO57	Trk system potassium uptake protein TrkA OS=Escherichia coli O157:H7 OX=83334 GN=trkA PE=3 SV=1	829	50393	19	18	13	12	46.3
86	1	Q0TEY1|GUAA_ECOL5	GMP synthase [glutamine-hydrolyzing] OS=Escherichia coli O6:K15:H31 (strain 536 / UPEC) OX=362663 GN=guaA PE=3 SV=1	828	59027	22	20	16	14	46.1
86	1	A1AE43|GUAA_ECOK1	GMP synthase [glutamine-hydrolyzing] OS=Escherichia coli O1:K1 / APEC OX=405955 GN=guaA PE=3 SV=1	828	59027	22	20	16	14	46.1
86	1	B1IWF4|GUAA_ECOLC	GMP synthase [glutamine-hydrolyzing] OS=Escherichia coli (strain ATCC 8739 / DSM 1576 / Crooks) OX=481805 GN=guaA PE=3 SV=1	828	59027	22	20	16	14	46.1
86	1	B1LNF9|GUAA_ECOSM	GMP synthase [glutamine-hydrolyzing] OS=Escherichia coli (strain SMS-3-5 / SECEC) OX=439855 GN=guaA PE=3 SV=1	828	59027	22	20	16	14	46.1
86	1	B1XAY2|GUAA_ECODH	GMP synthase [glutamine-hydrolyzing] OS=Escherichia coli (strain K12 / DH10B) OX=316385 GN=guaA PE=3 SV=1	828	59041	22	20	16	14	46.1
86	1	Q1R8M9|GUAA_ECOUT	GMP synthase [glutamine-hydrolyzing] OS=Escherichia coli (strain UTI89 / UPEC) OX=364106 GN=guaA PE=3 SV=1	828	59027	22	20	16	14	46.1
86	1	C4ZX82|GUAA_ECOBW	GMP synthase [glutamine-hydrolyzing] OS=Escherichia coli (strain K12 / MC4100 / BW2952) OX=595496 GN=guaA PE=3 SV=1	828	59041	22	20	16	14	46.1
86	1	B5Z0X6|GUAA_ECO5E	GMP synthase [glutamine-hydrolyzing] OS=Escherichia coli O157:H7 (strain EC4115 / EHEC) OX=444450 GN=guaA PE=3 SV=1	828	59027	22	20	16	14	46.1
86	1	B6I579|GUAA_ECOSE	GMP synthase [glutamine-hydrolyzing] OS=Escherichia coli (strain SE11) OX=409438 GN=guaA PE=3 SV=1	828	59027	22	20	16	14	46.1
86	1	B7LCP7|GUAA_ECO55	GMP synthase [glutamine-hydrolyzing] OS=Escherichia coli (strain 55989 / EAEC) OX=585055 GN=guaA PE=3 SV=1	828	59027	22	20	16	14	46.1
86	1	B7M7L1|GUAA_ECO8A	GMP synthase [glutamine-hydrolyzing] OS=Escherichia coli O8 (strain IAI1) OX=585034 GN=guaA PE=3 SV=1	828	59027	22	20	16	14	46.1
86	1	B7MHY8|GUAA_ECO45	GMP synthase [glutamine-hydrolyzing] OS=Escherichia coli O45:K1 (strain S88 / ExPEC) OX=585035 GN=guaA PE=3 SV=1	828	59027	22	20	16	14	46.1
86	1	B7MYD5|GUAA_ECO81	GMP synthase [glutamine-hydrolyzing] OS=Escherichia coli O81 (strain ED1a) OX=585397 GN=guaA PE=3 SV=1	828	59027	22	20	16	14	46.1
86	1	B7NQV3|GUAA_ECO7I	GMP synthase [glutamine-hydrolyzing] OS=Escherichia coli O7:K1 (strain IAI39 / ExPEC) OX=585057 GN=guaA PE=3 SV=1	828	59027	22	20	16	14	46.1
86	1	B7UGU5|GUAA_ECO27	GMP synthase [glutamine-hydrolyzing] OS=Escherichia coli O127:H6 (strain E2348/69 / EPEC) OX=574521 GN=guaA PE=3 SV=1	828	59041	22	20	16	14	46.1
86	1	A8A313|GUAA_ECOHS	GMP synthase [glutamine-hydrolyzing] OS=Escherichia coli O9:H4 (strain HS) OX=331112 GN=guaA PE=3 SV=1	828	59027	22	20	16	14	46.1
86	1	P04079|GUAA_ECOLI	GMP synthase [glutamine-hydrolyzing] OS=Escherichia coli (strain K12) OX=83333 GN=guaA PE=1 SV=1	828	59041	22	20	16	14	46.1
86	1	P64294|GUAA_ECOL6	GMP synthase [glutamine-hydrolyzing] OS=Escherichia coli O6:H1 (strain CFT073 / ATCC 700928 / UPEC) OX=199310 GN=guaA PE=3 SV=1	828	59027	22	20	16	14	46.1
86	1	P64295|GUAA_ECO57	GMP synthase [glutamine-hydrolyzing] OS=Escherichia coli O157:H7 OX=83334 GN=guaA PE=3 SV=1	828	59027	22	20	16	14	46.1
86		A7ZPV1|GUAA_ECO24	GMP synthase [glutamine-hydrolyzing] OS=Escherichia coli O139:H28 (strain E24377A / ETEC) OX=331111 GN=guaA PE=3 SV=1	813	59000	21	19	15	13	41
86		B7N691|GUAA_ECOLU	GMP synthase [glutamine-hydrolyzing] OS=Escherichia coli O17:K52:H18 (strain UMN026 / ExPEC) OX=585056 GN=guaA PE=3 SV=1	813	58983	21	19	15	13	41
87	1	P0AB89|PUR8_ECOLI	Adenylosuccinate lyase OS=Escherichia coli (strain K12) OX=83333 GN=purB PE=1 SV=1	826	51625	20	20	18	18	53.9
87	1	P0AB90|PUR8_ECOL6	Adenylosuccinate lyase OS=Escherichia coli O6:H1 (strain CFT073 / ATCC 700928 / UPEC) OX=199310 GN=purB PE=3 SV=1	826	51625	20	20	18	18	53.9
88	1	P0AF06|MOTB_ECOLI	Motility protein B OS=Escherichia coli (strain K12) OX=83333 GN=motB PE=1 SV=1	824	34165	25	24	18	18	53.2
88	1	P0AF07|MOTB_ECO57	Motility protein B OS=Escherichia coli O157:H7 OX=83334 GN=motB PE=3 SV=1	824	34165	25	24	18	18	53.2
89	1	P0A796|PFKA_ECOLI	ATP-dependent 6-phosphofructokinase isozyme 1 OS=Escherichia coli (strain K12) OX=83333 GN=pfkA PE=1 SV=1	813	35162	23	20	16	15	67.8
89	1	P0A797|PFKA_ECO57	ATP-dependent 6-phosphofructokinase isozyme 1 OS=Escherichia coli O157:H7 OX=83334 GN=pfkA PE=3 SV=1	813	35162	23	20	16	15	67.8
89	1	Q0TAE8|PFKA_ECOL5	ATP-dependent 6-phosphofructokinase isozyme 1 OS=Escherichia coli O6:K15:H31 (strain 536 / UPEC) OX=362663 GN=pfkA PE=3 SV=1	813	35162	23	20	16	15	67.8
89	1	B1IVG3|PFKA_ECOLC	ATP-dependent 6-phosphofructokinase isozyme 1 OS=Escherichia coli (strain ATCC 8739 / DSM 1576 / Crooks) OX=481805 GN=pfkA PE=3 SV=1	813	35162	23	20	16	15	67.8
89	1	B1LNL9|PFKA_ECOSM	ATP-dependent 6-phosphofructokinase isozyme 1 OS=Escherichia coli (strain SMS-3-5 / SECEC) OX=439855 GN=pfkA PE=3 SV=1	813	35162	23	20	16	15	67.8
89	1	B1XB82|PFKA_ECODH	ATP-dependent 6-phosphofructokinase isozyme 1 OS=Escherichia coli (strain K12 / DH10B) OX=316385 GN=pfkA PE=3 SV=1	813	35162	23	20	16	15	67.8
89	1	B5YZ53|PFKA_ECO5E	ATP-dependent 6-phosphofructokinase isozyme 1 OS=Escherichia coli O157:H7 (strain EC4115 / EHEC) OX=444450 GN=pfkA PE=3 SV=1	813	35162	23	20	16	15	67.8
89	1	C5A083|PFKA_ECOBW	ATP-dependent 6-phosphofructokinase isozyme 1 OS=Escherichia coli (strain K12 / MC4100 / BW2952) OX=595496 GN=pfkA PE=3 SV=1	813	35162	23	20	16	15	67.8
89	1	B6I4Q8|PFKA_ECOSE	ATP-dependent 6-phosphofructokinase isozyme 1 OS=Escherichia coli (strain SE11) OX=409438 GN=pfkA PE=3 SV=1	813	35162	23	20	16	15	67.8
89	1	A7ZUC9|PFKA_ECO24	ATP-dependent 6-phosphofructokinase isozyme 1 OS=Escherichia coli O139:H28 (strain E24377A / ETEC) OX=331111 GN=pfkA PE=3 SV=1	813	35162	23	20	16	15	67.8
89	1	B7LA13|PFKA_ECO55	ATP-dependent 6-phosphofructokinase isozyme 1 OS=Escherichia coli (strain 55989 / EAEC) OX=585055 GN=pfkA PE=3 SV=1	813	35162	23	20	16	15	67.8
89	1	B7M6W7|PFKA_ECO8A	ATP-dependent 6-phosphofructokinase isozyme 1 OS=Escherichia coli O8 (strain IAI1) OX=585034 GN=pfkA PE=3 SV=1	813	35162	23	20	16	15	67.8
89	1	B7MI48|PFKA_ECO45	ATP-dependent 6-phosphofructokinase isozyme 1 OS=Escherichia coli O45:K1 (strain S88 / ExPEC) OX=585035 GN=pfkA PE=3 SV=1	813	35162	23	20	16	15	67.8
89	1	B7N2Q7|PFKA_ECO81	ATP-dependent 6-phosphofructokinase isozyme 1 OS=Escherichia coli O81 (strain ED1a) OX=585397 GN=pfkA PE=3 SV=1	813	35162	23	20	16	15	67.8
89	1	B7NFL3|PFKA_ECOLU	ATP-dependent 6-phosphofructokinase isozyme 1 OS=Escherichia coli O17:K52:H18 (strain UMN026 / ExPEC) OX=585056 GN=pfkA PE=3 SV=1	813	35162	23	20	16	15	67.8
89	1	B7NU91|PFKA_ECO7I	ATP-dependent 6-phosphofructokinase isozyme 1 OS=Escherichia coli O7:K1 (strain IAI39 / ExPEC) OX=585057 GN=pfkA PE=3 SV=1	813	35162	23	20	16	15	67.8
89	1	A8A720|PFKA_ECOHS	ATP-dependent 6-phosphofructokinase isozyme 1 OS=Escherichia coli O9:H4 (strain HS) OX=331112 GN=pfkA PE=3 SV=1	813	35162	23	20	16	15	67.8
89		B7UNN6|PFKA_ECO27	ATP-dependent 6-phosphofructokinase isozyme 1 OS=Escherichia coli O127:H6 (strain E2348/69 / EPEC) OX=574521 GN=pfkA PE=3 SV=1	690	35176	21	18	15	14	62.8
89		Q8FBD0|PFKA_ECOL6	ATP-dependent 6-phosphofructokinase isozyme 1 OS=Escherichia coli O6:H1 (strain CFT073 / ATCC 700928 / UPEC) OX=199310 GN=pfkA PE=3 SV=2	690	35176	21	18	15	14	62.8
90	1	B1IRN3|RLMG_ECOLC	Ribosomal RNA large subunit methyltransferase G OS=Escherichia coli (strain ATCC 8739 / DSM 1576 / Crooks) OX=481805 GN=rlmG PE=3 SV=1	802	42704	18	18	15	15	57.1
90	1	B1XG88|RLMG_ECODH	Ribosomal RNA large subunit methyltransferase G OS=Escherichia coli (strain K12 / DH10B) OX=316385 GN=rlmG PE=3 SV=1	802	42704	18	18	15	15	57.1
90	1	P42596|RLMG_ECOLI	Ribosomal RNA large subunit methyltransferase G OS=Escherichia coli (strain K12) OX=83333 GN=rlmG PE=1 SV=2	802	42704	18	18	15	15	57.1
90		A1AG02|RLMG_ECOK1	Ribosomal RNA large subunit methyltransferase G OS=Escherichia coli O1:K1 / APEC OX=405955 GN=rlmG PE=3 SV=1	754	42683	17	17	14	14	51.6
90		Q0TD22|RLMG_ECOL5	Ribosomal RNA large subunit methyltransferase G OS=Escherichia coli O6:K15:H31 (strain 536 / UPEC) OX=362663 GN=rlmG PE=3 SV=1	754	42711	17	17	14	14	51.6
90		B1LFI2|RLMG_ECOSM	Ribosomal RNA large subunit methyltransferase G OS=Escherichia coli (strain SMS-3-5 / SECEC) OX=439855 GN=rlmG PE=3 SV=1	754	42711	17	17	14	14	51.6
90		Q1R6P6|RLMG_ECOUT	Ribosomal RNA large subunit methyltransferase G OS=Escherichia coli (strain UTI89 / UPEC) OX=364106 GN=rlmG PE=3 SV=1	754	42683	17	17	14	14	51.6
90		B5YRC4|RLMG_ECO5E	Ribosomal RNA large subunit methyltransferase G OS=Escherichia coli O157:H7 (strain EC4115 / EHEC) OX=444450 GN=rlmG PE=3 SV=1	754	42696	17	17	14	14	51.6
90		Q8FDE5|RLMG_ECOL6	Ribosomal RNA large subunit methyltransferase G OS=Escherichia coli O6:H1 (strain CFT073 / ATCC 700928 / UPEC) OX=199310 GN=rlmG PE=3 SV=1	754	42683	17	17	14	14	51.6
90		Q8XAK8|RLMG_ECO57	Ribosomal RNA large subunit methyltransferase G OS=Escherichia coli O157:H7 OX=83334 GN=rlmG PE=3 SV=3	754	42696	17	17	14	14	51.6
90		A7ZRW7|RLMG_ECO24	Ribosomal RNA large subunit methyltransferase G OS=Escherichia coli O139:H28 (strain E24377A / ETEC) OX=331111 GN=rlmG PE=3 SV=1	657	42720	16	16	13	13	48.1
90		A8A4P1|RLMG_ECOHS	Ribosomal RNA large subunit methyltransferase G OS=Escherichia coli O9:H4 (strain HS) OX=331112 GN=rlmG PE=3 SV=1	574	42737	14	14	11	11	42.6
91	1	Q0TFG0|NUOCD_ECOL5	NADH-quinone oxidoreductase subunit C/D OS=Escherichia coli O6:K15:H31 (strain 536 / UPEC) OX=362663 GN=nuoC PE=3 SV=1	791	68451	27	22	26	21	50.7
91		A1ADD4|NUOCD_ECOK1	NADH-quinone oxidoreductase subunit C/D OS=Escherichia coli O1:K1 / APEC OX=405955 GN=nuoC PE=3 SV=1	727	68895	26	21	25	20	48.2
91		B1IXQ6|NUOCD_ECOLC	NADH-quinone oxidoreductase subunit C/D OS=Escherichia coli (strain ATCC 8739 / DSM 1576 / Crooks) OX=481805 GN=nuoC PE=3 SV=1	727	68909	26	21	25	20	48.2
91		B1LLN9|NUOCD_ECOSM	NADH-quinone oxidoreductase subunit C/D OS=Escherichia coli (strain SMS-3-5 / SECEC) OX=439855 GN=nuoC PE=3 SV=1	727	68909	26	21	25	20	48.2
91		Q1R9D1|NUOCD_ECOUT	NADH-quinone oxidoreductase subunit C/D OS=Escherichia coli (strain UTI89 / UPEC) OX=364106 GN=nuoC PE=3 SV=1	727	68895	26	21	25	20	48.2
91		B5YXS6|NUOCD_ECO5E	NADH-quinone oxidoreductase subunit C/D OS=Escherichia coli O157:H7 (strain EC4115 / EHEC) OX=444450 GN=nuoC PE=3 SV=1	727	68865	26	21	25	20	48.2
91		B6I7N6|NUOCD_ECOSE	NADH-quinone oxidoreductase subunit C/D OS=Escherichia coli (strain SE11) OX=409438 GN=nuoC PE=3 SV=1	727	68909	26	21	25	20	48.2
91		A7ZPA0|NUOCD_ECO24	NADH-quinone oxidoreductase subunit C/D OS=Escherichia coli O139:H28 (strain E24377A / ETEC) OX=331111 GN=nuoC PE=3 SV=1	727	68909	26	21	25	20	48.2
91		B7LAU8|NUOCD_ECO55	NADH-quinone oxidoreductase subunit C/D OS=Escherichia coli (strain 55989 / EAEC) OX=585055 GN=nuoC PE=3 SV=1	727	68909	26	21	25	20	48.2
91		B7M5W5|NUOCD_ECO8A	NADH-quinone oxidoreductase subunit C/D OS=Escherichia coli O8 (strain IAI1) OX=585034 GN=nuoC PE=3 SV=1	727	68909	26	21	25	20	48.2
91		B7MG50|NUOCD_ECO45	NADH-quinone oxidoreductase subunit C/D OS=Escherichia coli O45:K1 (strain S88 / ExPEC) OX=585035 GN=nuoC PE=3 SV=1	727	68895	26	21	25	20	48.2
91		B7MXG5|NUOCD_ECO81	NADH-quinone oxidoreductase subunit C/D OS=Escherichia coli O81 (strain ED1a) OX=585397 GN=nuoC PE=3 SV=1	727	68895	26	21	25	20	48.2
91		B7N5P8|NUOCD_ECOLU	NADH-quinone oxidoreductase subunit C/D OS=Escherichia coli O17:K52:H18 (strain UMN026 / ExPEC) OX=585056 GN=nuoC PE=3 SV=1	727	68909	26	21	25	20	48.2
91		B7NNW5|NUOCD_ECO7I	NADH-quinone oxidoreductase subunit C/D OS=Escherichia coli O7:K1 (strain IAI39 / ExPEC) OX=585057 GN=nuoC PE=3 SV=1	727	68909	26	21	25	20	48.2
91		A8A2F5|NUOCD_ECOHS	NADH-quinone oxidoreductase subunit C/D OS=Escherichia coli O9:H4 (strain HS) OX=331112 GN=nuoC PE=3 SV=1	727	68909	26	21	25	20	48.2
91		Q8FFJ7|NUOCD_ECOL6	NADH-quinone oxidoreductase subunit C/D OS=Escherichia coli O6:H1 (strain CFT073 / ATCC 700928 / UPEC) OX=199310 GN=nuoC PE=3 SV=1	727	68895	26	21	25	20	48.2
91		Q8XCW9|NUOCD_ECO57	NADH-quinone oxidoreductase subunit C/D OS=Escherichia coli O157:H7 OX=83334 GN=nuoC PE=3 SV=1	727	68865	26	21	25	20	48.2
91		P33599|NUOCD_ECOLI	NADH-quinone oxidoreductase subunit C/D OS=Escherichia coli (strain K12) OX=83333 GN=nuoC PE=1 SV=3	699	68421	25	20	24	19	47.8
91		B7UFU4|NUOCD_ECO27	NADH-quinone oxidoreductase subunit C/D OS=Escherichia coli O127:H6 (strain E2348/69 / EPEC) OX=574521 GN=nuoC PE=3 SV=1	655	68909	25	20	24	19	43.8
91		B1X8Z8|NUOCD_ECODH	NADH-quinone oxidoreductase subunit C/D OS=Escherichia coli (strain K12 / DH10B) OX=316385 GN=nuoC PE=3 SV=1	634	68879	24	19	23	18	45.3
92	1	B7NFD2|METE_ECOLU	5-methyltetrahydropteroyltriglutamate--homocysteine methyltransferase OS=Escherichia coli O17:K52:H18 (strain UMN026 / ExPEC) OX=585056 GN=metE PE=3 SV=1	790	85054	24	21	21	20	43.4
92	1	Q8FBM1|METE_ECOL6	5-methyltetrahydropteroyltriglutamate--homocysteine methyltransferase OS=Escherichia coli O6:H1 (strain CFT073 / ATCC 700928 / UPEC) OX=199310 GN=metE PE=3 SV=3	790	85037	24	21	21	20	43.4
92		Q0TAP6|METE_ECOL5	5-methyltetrahydropteroyltriglutamate--homocysteine methyltransferase OS=Escherichia coli O6:K15:H31 (strain 536 / UPEC) OX=362663 GN=metE PE=3 SV=1	783	85055	23	20	20	19	40.6
92		B1XAJ3|METE_ECODH	5-methyltetrahydropteroyltriglutamate--homocysteine methyltransferase OS=Escherichia coli (strain K12 / DH10B) OX=316385 GN=metE PE=3 SV=1	751	85020	23	20	20	19	40.4
92		P25665|METE_ECOLI	5-methyltetrahydropteroyltriglutamate--homocysteine methyltransferase OS=Escherichia coli (strain K12) OX=83333 GN=metE PE=1 SV=6	751	85020	23	20	20	19	40.4
92		B6I4H1|METE_ECOSE	5-methyltetrahydropteroyltriglutamate--homocysteine methyltransferase OS=Escherichia coli (strain SE11) OX=409438 GN=metE PE=3 SV=1	721	85067	20	18	18	17	40.6
92		B5YY78|METE_ECO5E	5-methyltetrahydropteroyltriglutamate--homocysteine methyltransferase OS=Escherichia coli O157:H7 (strain EC4115 / EHEC) OX=444450 GN=metE PE=3 SV=1	711	85122	22	19	19	18	37.8
92		Q8X8L5|METE_ECO57	5-methyltetrahydropteroyltriglutamate--homocysteine methyltransferase OS=Escherichia coli O157:H7 OX=83334 GN=metE PE=3 SV=3	704	85126	21	18	18	17	35.1
92		A7ZU36|METE_ECO24	5-methyltetrahydropteroyltriglutamate--homocysteine methyltransferase OS=Escherichia coli O139:H28 (strain E24377A / ETEC) OX=331111 GN=metE PE=3 SV=1	682	85081	19	17	17	16	37.6
92		A8A6T6|METE_ECOHS	5-methyltetrahydropteroyltriglutamate--homocysteine methyltransferase OS=Escherichia coli O9:H4 (strain HS) OX=331112 GN=metE PE=3 SV=1	682	85053	19	17	17	16	37.6
92		A1AHZ7|METE_ECOK1	5-methyltetrahydropteroyltriglutamate--homocysteine methyltransferase OS=Escherichia coli O1:K1 / APEC OX=405955 GN=metE PE=3 SV=1	670	85053	22	19	19	18	41.4
92		Q1R4A4|METE_ECOUT	5-methyltetrahydropteroyltriglutamate--homocysteine methyltransferase OS=Escherichia coli (strain UTI89 / UPEC) OX=364106 GN=metE PE=3 SV=1	670	85053	22	19	19	18	41.4
92		B7MH94|METE_ECO45	5-methyltetrahydropteroyltriglutamate--homocysteine methyltransferase OS=Escherichia coli O45:K1 (strain S88 / ExPEC) OX=585035 GN=metE PE=3 SV=1	670	85053	22	19	19	18	41.4
92		B1LM00|METE_ECOSM	5-methyltetrahydropteroyltriglutamate--homocysteine methyltransferase OS=Escherichia coli (strain SMS-3-5 / SECEC) OX=439855 GN=metE PE=3 SV=1	663	84939	21	18	18	17	38.6
92		B7NV51|METE_ECO7I	5-methyltetrahydropteroyltriglutamate--homocysteine methyltransferase OS=Escherichia coli O7:K1 (strain IAI39 / ExPEC) OX=585057 GN=metE PE=3 SV=1	663	84939	21	18	18	17	38.6
92		B1IW76|METE_ECOLC	5-methyltetrahydropteroyltriglutamate--homocysteine methyltransferase OS=Escherichia coli (strain ATCC 8739 / DSM 1576 / Crooks) OX=481805 GN=metE PE=3 SV=1	643	85072	18	16	16	15	35.1
92		B7M634|METE_ECO8A	5-methyltetrahydropteroyltriglutamate--homocysteine methyltransferase OS=Escherichia coli O8 (strain IAI1) OX=585034 GN=metE PE=3 SV=1	604	85081	17	15	15	14	32
93	1	P0AG90|SECD_ECOLI	Protein translocase subunit SecD OS=Escherichia coli (strain K12) OX=83333 GN=secD PE=1 SV=1	789	66648	20	17	19	17	34.5
93	1	P0AG91|SECD_ECO57	Protein translocase subunit SecD OS=Escherichia coli O157:H7 OX=83334 GN=secD PE=3 SV=1	789	66648	20	17	19	17	34.5
93	2	A7ZTU6|ATPA_ECO24	ATP synthase subunit alpha OS=Escherichia coli O139:H28 (strain E24377A / ETEC) OX=331111 GN=atpA PE=3 SV=1	51	55416	3	3	3	3	4.9
93	2	P0ABB0|ATPA_ECOLI	ATP synthase subunit alpha OS=Escherichia coli (strain K12) OX=83333 GN=atpA PE=1 SV=1	51	55416	3	3	3	3	4.9
93	2	P0ABB1|ATPA_ECOL6	ATP synthase subunit alpha OS=Escherichia coli O6:H1 (strain CFT073 / ATCC 700928 / UPEC) OX=199310 GN=atpA PE=3 SV=1	51	55416	3	3	3	3	4.9
93	2	P0ABB2|ATPA_ECO57	ATP synthase subunit alpha OS=Escherichia coli O157:H7 OX=83334 GN=atpA PE=3 SV=1	51	55416	3	3	3	3	4.9
93	2	Q0TAX5|ATPA_ECOL5	ATP synthase subunit alpha OS=Escherichia coli O6:K15:H31 (strain 536 / UPEC) OX=362663 GN=atpA PE=3 SV=1	51	55416	3	3	3	3	4.9
93	2	B1IX04|ATPA_ECOLC	ATP synthase subunit alpha OS=Escherichia coli (strain ATCC 8739 / DSM 1576 / Crooks) OX=481805 GN=atpA PE=3 SV=1	51	55416	3	3	3	3	4.9
93	2	B1LL61|ATPA_ECOSM	ATP synthase subunit alpha OS=Escherichia coli (strain SMS-3-5 / SECEC) OX=439855 GN=atpA PE=3 SV=1	51	55416	3	3	3	3	4.9
93	2	B1X9W2|ATPA_ECODH	ATP synthase subunit alpha OS=Escherichia coli (strain K12 / DH10B) OX=316385 GN=atpA PE=3 SV=1	51	55416	3	3	3	3	4.9
93	2	Q1R4K0|ATPA_ECOUT	ATP synthase subunit alpha OS=Escherichia coli (strain UTI89 / UPEC) OX=364106 GN=atpA PE=3 SV=1	51	55416	3	3	3	3	4.9
93	2	C4ZZ12|ATPA_ECOBW	ATP synthase subunit alpha OS=Escherichia coli (strain K12 / MC4100 / BW2952) OX=595496 GN=atpA PE=3 SV=1	51	55416	3	3	3	3	4.9
93	2	B5YXD8|ATPA_ECO5E	ATP synthase subunit alpha OS=Escherichia coli O157:H7 (strain EC4115 / EHEC) OX=444450 GN=atpA PE=3 SV=1	51	55416	3	3	3	3	4.9
93	2	B6I3X1|ATPA_ECOSE	ATP synthase subunit alpha OS=Escherichia coli (strain SE11) OX=409438 GN=atpA PE=3 SV=1	51	55416	3	3	3	3	4.9
93	2	B7L884|ATPA_ECO55	ATP synthase subunit alpha OS=Escherichia coli (strain 55989 / EAEC) OX=585055 GN=atpA PE=3 SV=1	51	55416	3	3	3	3	4.9
93	2	B7M590|ATPA_ECO8A	ATP synthase subunit alpha OS=Escherichia coli O8 (strain IAI1) OX=585034 GN=atpA PE=3 SV=1	51	55416	3	3	3	3	4.9
93	2	B7MGF4|ATPA_ECO45	ATP synthase subunit alpha OS=Escherichia coli O45:K1 (strain S88 / ExPEC) OX=585035 GN=atpA PE=3 SV=1	51	55416	3	3	3	3	4.9
93	2	B7N2H3|ATPA_ECO81	ATP synthase subunit alpha OS=Escherichia coli O81 (strain ED1a) OX=585397 GN=atpA PE=3 SV=1	51	55416	3	3	3	3	4.9
93	2	B7NF50|ATPA_ECOLU	ATP synthase subunit alpha OS=Escherichia coli O17:K52:H18 (strain UMN026 / ExPEC) OX=585056 GN=atpA PE=3 SV=1	51	55416	3	3	3	3	4.9
93	2	B7NR36|ATPA_ECO7I	ATP synthase subunit alpha OS=Escherichia coli O7:K1 (strain IAI39 / ExPEC) OX=585057 GN=atpA PE=3 SV=1	51	55416	3	3	3	3	4.9
93	2	B7UMJ9|ATPA_ECO27	ATP synthase subunit alpha OS=Escherichia coli O127:H6 (strain E2348/69 / EPEC) OX=574521 GN=atpA PE=3 SV=1	51	55416	3	3	3	3	4.9
93	2	A8A6J7|ATPA_ECOHS	ATP synthase subunit alpha OS=Escherichia coli O9:H4 (strain HS) OX=331112 GN=atpA PE=3 SV=1	51	55416	3	3	3	3	4.9
94	1	P0A850|TIG_ECOLI	Trigger factor OS=Escherichia coli (strain K12) OX=83333 GN=tig PE=1 SV=1	767	48163	21	18	17	15	40
94	1	P0A851|TIG_ECO57	Trigger factor OS=Escherichia coli O157:H7 OX=83334 GN=tig PE=3 SV=1	767	48163	21	18	17	15	40
94	1	A1A8A5|TIG_ECOK1	Trigger factor OS=Escherichia coli O1:K1 / APEC OX=405955 GN=tig PE=3 SV=1	767	47836	21	18	17	15	40.3
94	1	B1J012|TIG_ECOLC	Trigger factor OS=Escherichia coli (strain ATCC 8739 / DSM 1576 / Crooks) OX=481805 GN=tig PE=3 SV=1	767	48163	21	18	17	15	40
94	1	B1LJJ3|TIG_ECOSM	Trigger factor OS=Escherichia coli (strain SMS-3-5 / SECEC) OX=439855 GN=tig PE=3 SV=1	767	48163	21	18	17	15	40
94	1	B1XFM4|TIG_ECODH	Trigger factor OS=Escherichia coli (strain K12 / DH10B) OX=316385 GN=tig PE=3 SV=1	767	48163	21	18	17	15	40
94	1	Q1RFA0|TIG_ECOUT	Trigger factor OS=Escherichia coli (strain UTI89 / UPEC) OX=364106 GN=tig PE=3 SV=1	767	47836	21	18	17	15	40.3
94	1	C4ZTJ3|TIG_ECOBW	Trigger factor OS=Escherichia coli (strain K12 / MC4100 / BW2952) OX=595496 GN=tig PE=1 SV=1	767	48163	21	18	17	15	40
94	1	B5Z3U4|TIG_ECO5E	Trigger factor OS=Escherichia coli O157:H7 (strain EC4115 / EHEC) OX=444450 GN=tig PE=3 SV=1	767	48163	21	18	17	15	40
94	1	B6HZP3|TIG_ECOSE	Trigger factor OS=Escherichia coli (strain SE11) OX=409438 GN=tig PE=3 SV=1	767	48149	21	18	17	15	40
94	1	A7ZIJ4|TIG_ECO24	Trigger factor OS=Escherichia coli O139:H28 (strain E24377A / ETEC) OX=331111 GN=tig PE=3 SV=1	767	48149	21	18	17	15	40
94	1	A7ZX94|TIG_ECOHS	Trigger factor OS=Escherichia coli O9:H4 (strain HS) OX=331112 GN=tig PE=3 SV=1	767	48163	21	18	17	15	40
94	1	B7L673|TIG_ECO55	Trigger factor OS=Escherichia coli (strain 55989 / EAEC) OX=585055 GN=tig PE=3 SV=1	767	48163	21	18	17	15	40
94	1	B7M3S9|TIG_ECO8A	Trigger factor OS=Escherichia coli O8 (strain IAI1) OX=585034 GN=tig PE=3 SV=1	767	48163	21	18	17	15	40
94	1	B7MD95|TIG_ECO45	Trigger factor OS=Escherichia coli O45:K1 (strain S88 / ExPEC) OX=585035 GN=tig PE=3 SV=1	767	47836	21	18	17	15	40.3
94	1	B7MQF2|TIG_ECO81	Trigger factor OS=Escherichia coli O81 (strain ED1a) OX=585397 GN=tig PE=3 SV=1	767	48163	21	18	17	15	40
94	1	B7N8Z0|TIG_ECOLU	Trigger factor OS=Escherichia coli O17:K52:H18 (strain UMN026 / ExPEC) OX=585056 GN=tig PE=3 SV=1	767	48163	21	18	17	15	40
94	1	B7NJ58|TIG_ECO7I	Trigger factor OS=Escherichia coli O7:K1 (strain IAI39 / ExPEC) OX=585057 GN=tig PE=3 SV=1	767	48163	21	18	17	15	40
94	1	B7UJQ9|TIG_ECO27	Trigger factor OS=Escherichia coli O127:H6 (strain E2348/69 / EPEC) OX=574521 GN=tig PE=3 SV=1	767	48163	21	18	17	15	40
94		Q0TKK5|TIG_ECOL5	Trigger factor OS=Escherichia coli O6:K15:H31 (strain 536 / UPEC) OX=362663 GN=tig PE=3 SV=1	683	48221	19	16	15	13	37.5
94		Q8FKA7|TIG_ECOL6	Trigger factor OS=Escherichia coli O6:H1 (strain CFT073 / ATCC 700928 / UPEC) OX=199310 GN=tig PE=3 SV=1	683	48221	19	16	15	13	37.5
95	1	B1IRF9|DNAJ_ECOLC	Chaperone protein DnaJ OS=Escherichia coli (strain ATCC 8739 / DSM 1576 / Crooks) OX=481805 GN=dnaJ PE=3 SV=1	764	41589	22	18	13	9	31.9
95	1	B1LFU5|DNAJ_ECOSM	Chaperone protein DnaJ OS=Escherichia coli (strain SMS-3-5 / SECEC) OX=439855 GN=dnaJ PE=3 SV=1	764	41589	22	18	13	9	31.9
95	1	Q1RGI7|DNAJ_ECOUT	Chaperone protein DnaJ OS=Escherichia coli (strain UTI89 / UPEC) OX=364106 GN=dnaJ PE=3 SV=1	764	41589	22	18	13	9	31.9
95	1	B5YYA8|DNAJ_ECO5E	Chaperone protein DnaJ OS=Escherichia coli O157:H7 (strain EC4115 / EHEC) OX=444450 GN=dnaJ PE=3 SV=1	764	41619	22	18	13	9	31.9
95	1	B6HZ11|DNAJ_ECOSE	Chaperone protein DnaJ OS=Escherichia coli (strain SE11) OX=409438 GN=dnaJ PE=3 SV=1	764	41589	22	18	13	9	31.9
95	1	A7ZHA5|DNAJ_ECO24	Chaperone protein DnaJ OS=Escherichia coli O139:H28 (strain E24377A / ETEC) OX=331111 GN=dnaJ PE=3 SV=1	764	41589	22	18	13	9	31.9
95	1	A7ZVV8|DNAJ_ECOHS	Chaperone protein DnaJ OS=Escherichia coli O9:H4 (strain HS) OX=331112 GN=dnaJ PE=3 SV=1	764	41589	22	18	13	9	31.9
95	1	B7L4D9|DNAJ_ECO55	Chaperone protein DnaJ OS=Escherichia coli (strain 55989 / EAEC) OX=585055 GN=dnaJ PE=3 SV=1	764	41589	22	18	13	9	31.9
95	1	B7M0B1|DNAJ_ECO8A	Chaperone protein DnaJ OS=Escherichia coli O8 (strain IAI1) OX=585034 GN=dnaJ PE=3 SV=1	764	41589	22	18	13	9	31.9
95	1	B7MAD6|DNAJ_ECO45	Chaperone protein DnaJ OS=Escherichia coli O45:K1 (strain S88 / ExPEC) OX=585035 GN=dnaJ PE=3 SV=1	764	41589	22	18	13	9	31.9
95	1	B7MNM2|DNAJ_ECO81	Chaperone protein DnaJ OS=Escherichia coli O81 (strain ED1a) OX=585397 GN=dnaJ PE=3 SV=1	764	41589	22	18	13	9	31.9
95	1	B7N7N9|DNAJ_ECOLU	Chaperone protein DnaJ OS=Escherichia coli O17:K52:H18 (strain UMN026 / ExPEC) OX=585056 GN=dnaJ PE=3 SV=1	764	41589	22	18	13	9	31.9
95	1	B7NHB7|DNAJ_ECO7I	Chaperone protein DnaJ OS=Escherichia coli O7:K1 (strain IAI39 / ExPEC) OX=585057 GN=dnaJ PE=3 SV=1	764	41589	22	18	13	9	31.9
95	1	B7UI60|DNAJ_ECO27	Chaperone protein DnaJ OS=Escherichia coli O127:H6 (strain E2348/69 / EPEC) OX=574521 GN=dnaJ PE=3 SV=1	764	41589	22	18	13	9	31.9
95	1	Q8FLC5|DNAJ_ECOL6	Chaperone protein DnaJ OS=Escherichia coli O6:H1 (strain CFT073 / ATCC 700928 / UPEC) OX=199310 GN=dnaJ PE=3 SV=3	764	41589	22	18	13	9	31.9
95	1	Q8XA65|DNAJ_ECO57	Chaperone protein DnaJ OS=Escherichia coli O157:H7 OX=83334 GN=dnaJ PE=3 SV=3	764	41589	22	18	13	9	31.9
95		B1XBE0|DNAJ_ECODH	Chaperone protein DnaJ OS=Escherichia coli (strain K12 / DH10B) OX=316385 GN=dnaJ PE=3 SV=1	698	41645	21	17	12	8	28.7
95		C4ZPU1|DNAJ_ECOBW	Chaperone protein DnaJ OS=Escherichia coli (strain K12 / MC4100 / BW2952) OX=595496 GN=dnaJ PE=3 SV=1	698	41673	21	17	12	8	28.7
95		P08622|DNAJ_ECOLI	Chaperone protein DnaJ OS=Escherichia coli (strain K12) OX=83333 GN=dnaJ PE=1 SV=3	698	41645	21	17	12	8	28.7
96	1	P0A6A3|ACKA_ECOLI	Acetate kinase OS=Escherichia coli (strain K12) OX=83333 GN=ackA PE=1 SV=1	760	43605	15	15	12	12	61
96	1	P0A6A4|ACKA_ECOL6	Acetate kinase OS=Escherichia coli O6:H1 (strain CFT073 / ATCC 700928 / UPEC) OX=199310 GN=ackA PE=3 SV=1	760	43605	15	15	12	12	61
96	1	P0A6A5|ACKA_ECO57	Acetate kinase OS=Escherichia coli O157:H7 OX=83334 GN=ackA PE=3 SV=1	760	43605	15	15	12	12	61
97	1	P07109|HISP_ECOLI	Histidine transport ATP-binding protein HisP OS=Escherichia coli (strain K12) OX=83333 GN=hisP PE=1 SV=2	757	28692	14	14	9	9	48.6
98	1	P08400|PHOR_ECOLI	Phosphate regulon sensor protein PhoR OS=Escherichia coli (strain K12) OX=83333 GN=phoR PE=1 SV=1	754	49769	22	21	18	17	46.2
99	1	Q0T9D1|AMPA_ECOL5	Probable cytosol aminopeptidase OS=Escherichia coli O6:K15:H31 (strain 536 / UPEC) OX=362663 GN=pepA PE=3 SV=1	743	55358	17	16	13	12	41.7
99	1	A1AJG3|AMPA_ECOK1	Probable cytosol aminopeptidase OS=Escherichia coli O1:K1 / APEC OX=405955 GN=pepA PE=3 SV=1	743	55358	17	16	13	12	41.7
99	1	B1ISB1|AMPA_ECOLC	Probable cytosol aminopeptidase OS=Escherichia coli (strain ATCC 8739 / DSM 1576 / Crooks) OX=481805 GN=pepA PE=3 SV=1	743	55358	17	16	13	12	41.7
99	1	B1LRE5|AMPA_ECOSM	Probable cytosol aminopeptidase OS=Escherichia coli (strain SMS-3-5 / SECEC) OX=439855 GN=pepA PE=3 SV=1	743	55358	17	16	13	12	41.7
99	1	B1XEN9|AMPA_ECODH	Probable cytosol aminopeptidase OS=Escherichia coli (strain K12 / DH10B) OX=316385 GN=pepA PE=3 SV=1	743	55358	17	16	13	12	41.7
99	1	Q1R2Z4|AMPA_ECOUT	Probable cytosol aminopeptidase OS=Escherichia coli (strain UTI89 / UPEC) OX=364106 GN=pepA PE=3 SV=1	743	55358	17	16	13	12	41.7
99	1	C4ZRD1|AMPA_ECOBW	Probable cytosol aminopeptidase OS=Escherichia coli (strain K12 / MC4100 / BW2952) OX=595496 GN=pepA PE=3 SV=1	743	55358	17	16	13	12	41.7
99	1	B5Z3L7|AMPA_ECO5E	Probable cytosol aminopeptidase OS=Escherichia coli O157:H7 (strain EC4115 / EHEC) OX=444450 GN=pepA PE=3 SV=1	743	55358	17	16	13	12	41.7
99	1	B6I2H3|AMPA_ECOSE	Probable cytosol aminopeptidase OS=Escherichia coli (strain SE11) OX=409438 GN=pepA PE=3 SV=1	743	55358	17	16	13	12	41.7
99	1	A7ZVE0|AMPA_ECO24	Probable cytosol aminopeptidase OS=Escherichia coli O139:H28 (strain E24377A / ETEC) OX=331111 GN=pepA PE=3 SV=1	743	55358	17	16	13	12	41.7
99	1	B7LCX0|AMPA_ECO55	Probable cytosol aminopeptidase OS=Escherichia coli (strain 55989 / EAEC) OX=585055 GN=pepA PE=3 SV=1	743	55358	17	16	13	12	41.7
99	1	B7M9L9|AMPA_ECO8A	Probable cytosol aminopeptidase OS=Escherichia coli O8 (strain IAI1) OX=585034 GN=pepA PE=3 SV=1	743	55358	17	16	13	12	41.7
99	1	B7MLR5|AMPA_ECO45	Probable cytosol aminopeptidase OS=Escherichia coli O45:K1 (strain S88 / ExPEC) OX=585035 GN=pepA PE=3 SV=1	743	55358	17	16	13	12	41.7
99	1	B7MSZ3|AMPA_ECO81	Probable cytosol aminopeptidase OS=Escherichia coli O81 (strain ED1a) OX=585397 GN=pepA PE=3 SV=1	743	55358	17	16	13	12	41.7
99	1	B7NGJ2|AMPA_ECOLU	Probable cytosol aminopeptidase OS=Escherichia coli O17:K52:H18 (strain UMN026 / ExPEC) OX=585056 GN=pepA PE=3 SV=1	743	55358	17	16	13	12	41.7
99	1	B7NUH4|AMPA_ECO7I	Probable cytosol aminopeptidase OS=Escherichia coli O7:K1 (strain IAI39 / ExPEC) OX=585057 GN=pepA PE=3 SV=1	743	55358	17	16	13	12	41.7
99	1	B7UQR7|AMPA_ECO27	Probable cytosol aminopeptidase OS=Escherichia coli O127:H6 (strain E2348/69 / EPEC) OX=574521 GN=pepA PE=3 SV=1	743	55358	17	16	13	12	41.7
99	1	A8A816|AMPA_ECOHS	Probable cytosol aminopeptidase OS=Escherichia coli O9:H4 (strain HS) OX=331112 GN=pepA PE=3 SV=1	743	55358	17	16	13	12	41.7
99	1	P68766|AMPA_ECOL6	Cytosol aminopeptidase OS=Escherichia coli O6:H1 (strain CFT073 / ATCC 700928 / UPEC) OX=199310 GN=pepA PE=3 SV=1	743	55358	17	16	13	12	41.7
99	1	P68767|AMPA_ECOLI	Cytosol aminopeptidase OS=Escherichia coli (strain K12) OX=83333 GN=pepA PE=1 SV=1	743	55358	17	16	13	12	41.7
99	1	P68768|AMPA_ECO57	Cytosol aminopeptidase OS=Escherichia coli O157:H7 OX=83334 GN=pepA PE=3 SV=1	743	55358	17	16	13	12	41.7
100	1	P0A7J0|RIBB_ECOLI	3,4-dihydroxy-2-butanone 4-phosphate synthase OS=Escherichia coli (strain K12) OX=83333 GN=ribB PE=1 SV=1	738	23567	13	13	8	8	58.5
100	1	P0A7J1|RIBB_ECO57	3,4-dihydroxy-2-butanone 4-phosphate synthase OS=Escherichia coli O157:H7 OX=83334 GN=ribB PE=3 SV=1	738	23567	13	13	8	8	58.5
100	1	Q0TD60|RIBB_ECOL5	3,4-dihydroxy-2-butanone 4-phosphate synthase OS=Escherichia coli O6:K15:H31 (strain 536 / UPEC) OX=362663 GN=ribB PE=3 SV=1	738	23567	13	13	8	8	58.5
100	1	B1ISB5|RIBB_ECOLC	3,4-dihydroxy-2-butanone 4-phosphate synthase OS=Escherichia coli (strain ATCC 8739 / DSM 1576 / Crooks) OX=481805 GN=ribB PE=3 SV=1	738	23567	13	13	8	8	58.5
100	1	B1XG46|RIBB_ECODH	3,4-dihydroxy-2-butanone 4-phosphate synthase OS=Escherichia coli (strain K12 / DH10B) OX=316385 GN=ribB PE=3 SV=1	738	23567	13	13	8	8	58.5
100	1	C4ZQV9|RIBB_ECOBW	3,4-dihydroxy-2-butanone 4-phosphate synthase OS=Escherichia coli (strain K12 / MC4100 / BW2952) OX=595496 GN=ribB PE=3 SV=1	738	23567	13	13	8	8	58.5
100	1	B5YR87|RIBB_ECO5E	3,4-dihydroxy-2-butanone 4-phosphate synthase OS=Escherichia coli O157:H7 (strain EC4115 / EHEC) OX=444450 GN=ribB PE=3 SV=1	738	23567	13	13	8	8	58.5
100	1	B6I413|RIBB_ECOSE	3,4-dihydroxy-2-butanone 4-phosphate synthase OS=Escherichia coli (strain SE11) OX=409438 GN=ribB PE=3 SV=1	738	23567	13	13	8	8	58.5
100	1	A7ZRS4|RIBB_ECO24	3,4-dihydroxy-2-butanone 4-phosphate synthase OS=Escherichia coli O139:H28 (strain E24377A / ETEC) OX=331111 GN=ribB PE=3 SV=1	738	23567	13	13	8	8	58.5
100	1	B7LGI1|RIBB_ECO55	3,4-dihydroxy-2-butanone 4-phosphate synthase OS=Escherichia coli (strain 55989 / EAEC) OX=585055 GN=ribB PE=3 SV=1	738	23567	13	13	8	8	58.5
100	1	B7LZJ1|RIBB_ECO8A	3,4-dihydroxy-2-butanone 4-phosphate synthase OS=Escherichia coli O8 (strain IAI1) OX=585034 GN=ribB PE=3 SV=1	738	23567	13	13	8	8	58.5
100	1	B7NJQ5|RIBB_ECO7I	3,4-dihydroxy-2-butanone 4-phosphate synthase OS=Escherichia coli O7:K1 (strain IAI39 / ExPEC) OX=585057 GN=ribB PE=3 SV=1	738	23567	13	13	8	8	58.5
100	1	A8A4J8|RIBB_ECOHS	3,4-dihydroxy-2-butanone 4-phosphate synthase OS=Escherichia coli O9:H4 (strain HS) OX=331112 GN=ribB PE=3 SV=1	738	23567	13	13	8	8	58.5
100		B1LF38|RIBB_ECOSM	3,4-dihydroxy-2-butanone 4-phosphate synthase OS=Escherichia coli (strain SMS-3-5 / SECEC) OX=439855 GN=ribB PE=3 SV=1	723	23625	11	11	7	7	48.4
100		B7ND35|RIBB_ECOLU	3,4-dihydroxy-2-butanone 4-phosphate synthase OS=Escherichia coli O17:K52:H18 (strain UMN026 / ExPEC) OX=585056 GN=ribB PE=3 SV=1	723	23625	11	11	7	7	48.4
100		A1AFX0|RIBB_ECOK1	3,4-dihydroxy-2-butanone 4-phosphate synthase OS=Escherichia coli O1:K1 / APEC OX=405955 GN=ribB PE=3 SV=1	627	23553	11	11	7	7	52.1
100		Q1R6T4|RIBB_ECOUT	3,4-dihydroxy-2-butanone 4-phosphate synthase OS=Escherichia coli (strain UTI89 / UPEC) OX=364106 GN=ribB PE=3 SV=1	627	23553	11	11	7	7	52.1
100		B7MAC3|RIBB_ECO45	3,4-dihydroxy-2-butanone 4-phosphate synthase OS=Escherichia coli O45:K1 (strain S88 / ExPEC) OX=585035 GN=ribB PE=3 SV=1	627	23553	11	11	7	7	52.1
100		B7N0J6|RIBB_ECO81	3,4-dihydroxy-2-butanone 4-phosphate synthase OS=Escherichia coli O81 (strain ED1a) OX=585397 GN=ribB PE=3 SV=1	627	23553	11	11	7	7	52.1
100		B7UIV5|RIBB_ECO27	3,4-dihydroxy-2-butanone 4-phosphate synthase OS=Escherichia coli O127:H6 (strain E2348/69 / EPEC) OX=574521 GN=ribB PE=3 SV=1	627	23553	11	11	7	7	52.1
100		Q8FDH9|RIBB_ECOL6	3,4-dihydroxy-2-butanone 4-phosphate synthase OS=Escherichia coli O6:H1 (strain CFT073 / ATCC 700928 / UPEC) OX=199310 GN=ribB PE=3 SV=1	627	23553	11	11	7	7	52.1
101	1	P0A9J0|RNG_ECOLI	Ribonuclease G OS=Escherichia coli (strain K12) OX=83333 GN=rng PE=1 SV=2	734	55672	19	18	16	15	45.4
101	1	P0A9J1|RNG_ECOL6	Ribonuclease G OS=Escherichia coli O6:H1 (strain CFT073 / ATCC 700928 / UPEC) OX=199310 GN=rng PE=3 SV=2	734	55672	19	18	16	15	45.4
101	1	P0A9J2|RNG_ECO57	Ribonuclease G OS=Escherichia coli O157:H7 OX=83334 GN=rng PE=3 SV=2	734	55672	19	18	16	15	45.4
102	1	P21599|KPYK2_ECOLI	Pyruvate kinase II OS=Escherichia coli (strain K12) OX=83333 GN=pykA PE=1 SV=3	726	51553	19	18	18	17	59.4
103	1	P76422|THID_ECOLI	Hydroxymethylpyrimidine/phosphomethylpyrimidine kinase OS=Escherichia coli (strain K12) OX=83333 GN=thiD PE=1 SV=1	720	28787	11	11	8	8	51.5
104	1	P0A858|TPIS_ECOLI	Triosephosphate isomerase OS=Escherichia coli (strain K12) OX=83333 GN=tpiA PE=1 SV=1	718	27126	14	13	10	9	57.3
104	1	P0A859|TPIS_ECOL6	Triosephosphate isomerase OS=Escherichia coli O6:H1 (strain CFT073 / ATCC 700928 / UPEC) OX=199310 GN=tpiA PE=3 SV=1	718	27126	14	13	10	9	57.3
104	1	P0A860|TPIS_ECO57	Triosephosphate isomerase OS=Escherichia coli O157:H7 OX=83334 GN=tpiA PE=3 SV=1	718	27126	14	13	10	9	57.3
104	1	Q0TAE5|TPIS_ECOL5	Triosephosphate isomerase OS=Escherichia coli O6:K15:H31 (strain 536 / UPEC) OX=362663 GN=tpiA PE=3 SV=1	718	27126	14	13	10	9	57.3
104	1	A1AI95|TPIS_ECOK1	Triosephosphate isomerase OS=Escherichia coli O1:K1 / APEC OX=405955 GN=tpiA PE=3 SV=1	718	27126	14	13	10	9	57.3
104	1	B1IVG0|TPIS_ECOLC	Triosephosphate isomerase OS=Escherichia coli (strain ATCC 8739 / DSM 1576 / Crooks) OX=481805 GN=tpiA PE=3 SV=1	718	27126	14	13	10	9	57.3
104	1	B1LNM2|TPIS_ECOSM	Triosephosphate isomerase OS=Escherichia coli (strain SMS-3-5 / SECEC) OX=439855 GN=tpiA PE=3 SV=1	718	27126	14	13	10	9	57.3
104	1	B1XB85|TPIS_ECODH	Triosephosphate isomerase OS=Escherichia coli (strain K12 / DH10B) OX=316385 GN=tpiA PE=1 SV=1	718	27126	14	13	10	9	57.3
104	1	Q1R3Z9|TPIS_ECOUT	Triosephosphate isomerase OS=Escherichia coli (strain UTI89 / UPEC) OX=364106 GN=tpiA PE=3 SV=1	718	27126	14	13	10	9	57.3
104	1	B5YZ57|TPIS_ECO5E	Triosephosphate isomerase OS=Escherichia coli O157:H7 (strain EC4115 / EHEC) OX=444450 GN=tpiA PE=3 SV=1	718	27126	14	13	10	9	57.3
104	1	B6I4R2|TPIS_ECOSE	Triosephosphate isomerase OS=Escherichia coli (strain SE11) OX=409438 GN=tpiA PE=3 SV=1	718	27126	14	13	10	9	57.3
104	1	A7ZUD3|TPIS_ECO24	Triosephosphate isomerase OS=Escherichia coli O139:H28 (strain E24377A / ETEC) OX=331111 GN=tpiA PE=3 SV=1	718	27126	14	13	10	9	57.3
104	1	B7M6X0|TPIS_ECO8A	Triosephosphate isomerase OS=Escherichia coli O8 (strain IAI1) OX=585034 GN=tpiA PE=3 SV=1	718	27126	14	13	10	9	57.3
104	1	B7MI51|TPIS_ECO45	Triosephosphate isomerase OS=Escherichia coli O45:K1 (strain S88 / ExPEC) OX=585035 GN=tpiA PE=3 SV=1	718	27126	14	13	10	9	57.3
104	1	B7NFL6|TPIS_ECOLU	Triosephosphate isomerase OS=Escherichia coli O17:K52:H18 (strain UMN026 / ExPEC) OX=585056 GN=tpiA PE=3 SV=1	718	27126	14	13	10	9	57.3
104	1	B7NU88|TPIS_ECO7I	Triosephosphate isomerase OS=Escherichia coli O7:K1 (strain IAI39 / ExPEC) OX=585057 GN=tpiA PE=3 SV=1	718	27126	14	13	10	9	57.3
104	1	A8A724|TPIS_ECOHS	Triosephosphate isomerase OS=Escherichia coli O9:H4 (strain HS) OX=331112 GN=tpiA PE=3 SV=1	718	27126	14	13	10	9	57.3
105	1	Q0TF54|ZIPA_ECOL5	Cell division protein ZipA OS=Escherichia coli O6:K15:H31 (strain 536 / UPEC) OX=362663 GN=zipA PE=3 SV=1	718	36942	13	12	9	9	36.7
105	1	A1ADS9|ZIPA_ECOK1	Cell division protein ZipA OS=Escherichia coli O1:K1 / APEC OX=405955 GN=zipA PE=3 SV=1	718	36914	13	12	9	9	36.7
105	1	B1IX59|ZIPA_ECOLC	Cell division protein ZipA OS=Escherichia coli (strain ATCC 8739 / DSM 1576 / Crooks) OX=481805 GN=zipA PE=3 SV=1	718	36452	13	12	9	9	37.2
105	1	B1LMK6|ZIPA_ECOSM	Cell division protein ZipA OS=Escherichia coli (strain SMS-3-5 / SECEC) OX=439855 GN=zipA PE=3 SV=1	718	36914	13	12	9	9	36.7
105	1	B1XA83|ZIPA_ECODH	Cell division protein ZipA OS=Escherichia coli (strain K12 / DH10B) OX=316385 GN=zipA PE=3 SV=1	718	36452	13	12	9	9	37.2
105	1	Q1R8W0|ZIPA_ECOUT	Cell division protein ZipA OS=Escherichia coli (strain UTI89 / UPEC) OX=364106 GN=zipA PE=3 SV=2	718	36914	13	12	9	9	36.7
105	1	C4ZVU3|ZIPA_ECOBW	Cell division protein ZipA OS=Escherichia coli (strain K12 / MC4100 / BW2952) OX=595496 GN=zipA PE=3 SV=1	718	36452	13	12	9	9	37.2
105	1	B5YZV9|ZIPA_ECO5E	Cell division protein ZipA OS=Escherichia coli O157:H7 (strain EC4115 / EHEC) OX=444450 GN=zipA PE=3 SV=1	718	36924	13	12	9	9	36.7
105	1	B6I4Y9|ZIPA_ECOSE	Cell division protein ZipA OS=Escherichia coli (strain SE11) OX=409438 GN=zipA PE=3 SV=1	718	36471	13	12	9	9	37.2
105	1	A7ZPL3|ZIPA_ECO24	Cell division protein ZipA OS=Escherichia coli O139:H28 (strain E24377A / ETEC) OX=331111 GN=zipA PE=3 SV=1	718	36505	13	12	9	9	37.2
105	1	B7LCF7|ZIPA_ECO55	Cell division protein ZipA OS=Escherichia coli (strain 55989 / EAEC) OX=585055 GN=zipA PE=3 SV=1	718	36471	13	12	9	9	37.2
105	1	B7M6S2|ZIPA_ECO8A	Cell division protein ZipA OS=Escherichia coli O8 (strain IAI1) OX=585034 GN=zipA PE=3 SV=1	718	36471	13	12	9	9	37.2
105	1	B7MHR6|ZIPA_ECO45	Cell division protein ZipA OS=Escherichia coli O45:K1 (strain S88 / ExPEC) OX=585035 GN=zipA PE=3 SV=1	718	36914	13	12	9	9	36.7
105	1	B7UGB3|ZIPA_ECO27	Cell division protein ZipA OS=Escherichia coli O127:H6 (strain E2348/69 / EPEC) OX=574521 GN=zipA PE=3 SV=1	718	36986	13	12	9	9	36.7
105	1	A8A2Q8|ZIPA_ECOHS	Cell division protein ZipA OS=Escherichia coli O9:H4 (strain HS) OX=331112 GN=zipA PE=3 SV=1	718	36471	13	12	9	9	37.2
105	1	Q8FFC0|ZIPA_ECOL6	Cell division protein ZipA OS=Escherichia coli O6:H1 (strain CFT073 / ATCC 700928 / UPEC) OX=199310 GN=zipA PE=3 SV=2	718	36944	13	12	9	9	36.7
105	1	Q8X492|ZIPA_ECO57	Cell division protein ZipA OS=Escherichia coli O157:H7 OX=83334 GN=zipA PE=3 SV=1	718	36499	13	12	9	9	37.2
105	1	P77173|ZIPA_ECOLI	Cell division protein ZipA OS=Escherichia coli (strain K12) OX=83333 GN=zipA PE=1 SV=3	718	36452	13	12	9	9	37.2
106	1	P30958|MFD_ECOLI	Transcription-repair-coupling factor OS=Escherichia coli (strain K12) OX=83333 GN=mfd PE=1 SV=2	709	130300	19	18	17	16	19.1
107	1	P0A6M8|EFG_ECOLI	Elongation factor G OS=Escherichia coli (strain K12) OX=83333 GN=fusA PE=1 SV=2	705	77704	26	21	23	19	51.1
107	1	P0A6M9|EFG_ECOL6	Elongation factor G OS=Escherichia coli O6:H1 (strain CFT073 / ATCC 700928 / UPEC) OX=199310 GN=fusA PE=3 SV=2	705	77704	26	21	23	19	51.1
107	1	P0A6N0|EFG_ECO57	Elongation factor G OS=Escherichia coli O157:H7 OX=83334 GN=fusA PE=3 SV=2	705	77704	26	21	23	19	51.1
107	1	Q0TCB9|EFG_ECOL5	Elongation factor G OS=Escherichia coli O6:K15:H31 (strain 536 / UPEC) OX=362663 GN=fusA PE=3 SV=3	705	77704	26	21	23	19	51.1
107	1	A1AGM7|EFG_ECOK1	Elongation factor G OS=Escherichia coli O1:K1 / APEC OX=405955 GN=fusA PE=3 SV=1	705	77704	26	21	23	19	51.1
107	1	B1IPV9|EFG_ECOLC	Elongation factor G OS=Escherichia coli (strain ATCC 8739 / DSM 1576 / Crooks) OX=481805 GN=fusA PE=3 SV=1	705	77704	26	21	23	19	51.1
107	1	B1LHE0|EFG_ECOSM	Elongation factor G OS=Escherichia coli (strain SMS-3-5 / SECEC) OX=439855 GN=fusA PE=3 SV=1	705	77704	26	21	23	19	51.1
107	1	B1X6J0|EFG_ECODH	Elongation factor G OS=Escherichia coli (strain K12 / DH10B) OX=316385 GN=fusA PE=3 SV=1	705	77704	26	21	23	19	51.1
107	1	Q1R5U3|EFG_ECOUT	Elongation factor G OS=Escherichia coli (strain UTI89 / UPEC) OX=364106 GN=fusA PE=3 SV=3	705	77704	26	21	23	19	51.1
107	1	C4ZUJ5|EFG_ECOBW	Elongation factor G OS=Escherichia coli (strain K12 / MC4100 / BW2952) OX=595496 GN=fusA PE=3 SV=1	705	77704	26	21	23	19	51.1
107	1	B5YTP7|EFG_ECO5E	Elongation factor G OS=Escherichia coli O157:H7 (strain EC4115 / EHEC) OX=444450 GN=fusA PE=3 SV=1	705	77704	26	21	23	19	51.1
107	1	B6I240|EFG_ECOSE	Elongation factor G OS=Escherichia coli (strain SE11) OX=409438 GN=fusA PE=3 SV=1	705	77704	26	21	23	19	51.1
107	1	A7ZSL5|EFG_ECO24	Elongation factor G OS=Escherichia coli O139:H28 (strain E24377A / ETEC) OX=331111 GN=fusA PE=3 SV=1	705	77704	26	21	23	19	51.1
107	1	B7L4L1|EFG_ECO55	Elongation factor G OS=Escherichia coli (strain 55989 / EAEC) OX=585055 GN=fusA PE=3 SV=1	705	77704	26	21	23	19	51.1
107	1	B7M1P1|EFG_ECO8A	Elongation factor G OS=Escherichia coli O8 (strain IAI1) OX=585034 GN=fusA PE=3 SV=1	705	77704	26	21	23	19	51.1
107	1	B7MCV5|EFG_ECO45	Elongation factor G OS=Escherichia coli O45:K1 (strain S88 / ExPEC) OX=585035 GN=fusA PE=3 SV=1	705	77704	26	21	23	19	51.1
107	1	B7N0X6|EFG_ECO81	Elongation factor G OS=Escherichia coli O81 (strain ED1a) OX=585397 GN=fusA PE=3 SV=1	705	77704	26	21	23	19	51.1
107	1	B7NDU8|EFG_ECOLU	Elongation factor G OS=Escherichia coli O17:K52:H18 (strain UMN026 / ExPEC) OX=585056 GN=fusA PE=3 SV=1	705	77762	26	21	23	19	51.1
107	1	B7NLP5|EFG_ECO7I	Elongation factor G OS=Escherichia coli O7:K1 (strain IAI39 / ExPEC) OX=585057 GN=fusA PE=3 SV=1	705	77704	26	21	23	19	51.1
107	1	B7UK50|EFG_ECO27	Elongation factor G OS=Escherichia coli O127:H6 (strain E2348/69 / EPEC) OX=574521 GN=fusA PE=3 SV=1	705	77704	26	21	23	19	51.1
107	1	A8A5E7|EFG_ECOHS	Elongation factor G OS=Escherichia coli O9:H4 (strain HS) OX=331112 GN=fusA PE=3 SV=1	705	77704	26	21	23	19	51.1
108	1	B1XDS1|MUTL_ECODH	DNA mismatch repair protein MutL OS=Escherichia coli (strain K12 / DH10B) OX=316385 GN=mutL PE=3 SV=1	697	68281	17	16	15	14	34.5
108	1	C5A1G1|MUTL_ECOBW	DNA mismatch repair protein MutL OS=Escherichia coli (strain K12 / MC4100 / BW2952) OX=595496 GN=mutL PE=3 SV=1	697	68281	17	16	15	14	34.5
108	1	B7M8T0|MUTL_ECO8A	DNA mismatch repair protein MutL OS=Escherichia coli O8 (strain IAI1) OX=585034 GN=mutL PE=3 SV=1	697	68237	17	16	15	14	34.5
108	1	P23367|MUTL_ECOLI	DNA mismatch repair protein MutL OS=Escherichia coli (strain K12) OX=83333 GN=mutL PE=1 SV=2	697	68281	17	16	15	14	34.5
108		A7ZV39|MUTL_ECO24	DNA mismatch repair protein MutL OS=Escherichia coli O139:H28 (strain E24377A / ETEC) OX=331111 GN=mutL PE=3 SV=1	682	68265	15	14	13	12	32.4
108		B6I274|MUTL_ECOSE	DNA mismatch repair protein MutL OS=Escherichia coli (strain SE11) OX=409438 GN=mutL PE=3 SV=1	682	68265	15	14	13	12	32.4
108		B7LC24|MUTL_ECO55	DNA mismatch repair protein MutL OS=Escherichia coli (strain 55989 / EAEC) OX=585055 GN=mutL PE=3 SV=1	682	68280	15	14	13	12	32.4
108		A8A7R4|MUTL_ECOHS	DNA mismatch repair protein MutL OS=Escherichia coli O9:H4 (strain HS) OX=331112 GN=mutL PE=3 SV=1	682	68265	15	14	13	12	32.4
108		B7MSY3|MUTL_ECO81	DNA mismatch repair protein MutL OS=Escherichia coli O81 (strain ED1a) OX=585397 GN=mutL PE=3 SV=1	656	68278	14	13	12	11	28.9
108		Q8FAK9|MUTL_ECOL6	DNA mismatch repair protein MutL OS=Escherichia coli O6:H1 (strain CFT073 / ATCC 700928 / UPEC) OX=199310 GN=mutL PE=3 SV=2	656	68268	14	13	12	11	28.9
108		B1IT36|MUTL_ECOLC	DNA mismatch repair protein MutL OS=Escherichia coli (strain ATCC 8739 / DSM 1576 / Crooks) OX=481805 GN=mutL PE=3 SV=1	640	68210	14	13	12	11	30.1
108		B1LQJ0|MUTL_ECOSM	DNA mismatch repair protein MutL OS=Escherichia coli (strain SMS-3-5 / SECEC) OX=439855 GN=mutL PE=3 SV=1	640	68248	14	13	12	11	30.1
108		B7UQH9|MUTL_ECO27	DNA mismatch repair protein MutL OS=Escherichia coli O127:H6 (strain E2348/69 / EPEC) OX=574521 GN=mutL PE=3 SV=1	640	68162	14	13	12	11	30.1
108		A1AJ76|MUTL_ECOK1	DNA mismatch repair protein MutL OS=Escherichia coli O1:K1 / APEC OX=405955 GN=mutL PE=3 SV=1	628	68241	13	12	11	10	27
108		Q0T9M3|MUTL_ECOL5	DNA mismatch repair protein MutL OS=Escherichia coli O6:K15:H31 (strain 536 / UPEC) OX=362663 GN=mutL PE=3 SV=1	628	68241	13	12	11	10	27
108		B7MKX4|MUTL_ECO45	DNA mismatch repair protein MutL OS=Escherichia coli O45:K1 (strain S88 / ExPEC) OX=585035 GN=mutL PE=3 SV=1	628	68241	13	12	11	10	27
108		B5Z2H6|MUTL_ECO5E	DNA mismatch repair protein MutL OS=Escherichia coli O157:H7 (strain EC4115 / EHEC) OX=444450 GN=mutL PE=3 SV=1	613	68302	13	12	11	10	26.7
108		Q8XDN4|MUTL_ECO57	DNA mismatch repair protein MutL OS=Escherichia coli O157:H7 OX=83334 GN=mutL PE=3 SV=1	613	68279	13	12	11	10	26.7
108		B7NGA4|MUTL_ECOLU	DNA mismatch repair protein MutL OS=Escherichia coli O17:K52:H18 (strain UMN026 / ExPEC) OX=585056 GN=mutL PE=3 SV=1	526	68188	12	11	11	10	27.6
109	1	P0C8J8|GATZ_ECOLI	D-tagatose-1,6-bisphosphate aldolase subunit GatZ OS=Escherichia coli (strain K12) OX=83333 GN=gatZ PE=1 SV=1	682	47535	13	13	13	13	50.5
109	1	B1IYY5|GATZ_ECOLC	D-tagatose-1,6-bisphosphate aldolase subunit GatZ OS=Escherichia coli (strain ATCC 8739 / DSM 1576 / Crooks) OX=481805 GN=gatZ PE=3 SV=1	682	47521	13	13	13	13	50.5
109	1	C4ZSH9|GATZ_ECOBW	D-tagatose-1,6-bisphosphate aldolase subunit GatZ OS=Escherichia coli (strain K12 / MC4100 / BW2952) OX=595496 GN=gatZ PE=3 SV=1	682	47535	13	13	13	13	50.5
109	1	B6HYT6|GATZ_ECOSE	D-tagatose-1,6-bisphosphate aldolase subunit GatZ OS=Escherichia coli (strain SE11) OX=409438 GN=gatZ PE=3 SV=1	682	47565	13	13	13	13	50.5
109	1	A7ZNR4|GATZ_ECO24	D-tagatose-1,6-bisphosphate aldolase subunit GatZ OS=Escherichia coli O139:H28 (strain E24377A / ETEC) OX=331111 GN=gatZ PE=3 SV=1	682	47535	13	13	13	13	50.5
109	1	A8A1W0|GATZ_ECOHS	D-tagatose-1,6-bisphosphate aldolase subunit GatZ OS=Escherichia coli O9:H4 (strain HS) OX=331112 GN=gatZ PE=3 SV=1	682	47521	13	13	13	13	50.5
109		P0C8J9|GATZ_ECOLX	D-tagatose-1,6-bisphosphate aldolase subunit GatZ OS=Escherichia coli OX=562 GN=gatZ PE=1 SV=1	632	47546	12	12	12	12	46
109		B7M476|GATZ_ECO8A	D-tagatose-1,6-bisphosphate aldolase subunit GatZ OS=Escherichia coli O8 (strain IAI1) OX=585034 GN=gatZ PE=3 SV=1	596	47439	12	12	12	12	41.9
109		B7NCC5|GATZ_ECOLU	D-tagatose-1,6-bisphosphate aldolase subunit GatZ OS=Escherichia coli O17:K52:H18 (strain UMN026 / ExPEC) OX=585056 GN=gatZ PE=3 SV=1	536	47590	10	10	10	10	39.5
109		B5YV42|GATZ_ECO5E	D-tagatose-1,6-bisphosphate aldolase subunit GatZ OS=Escherichia coli O157:H7 (strain EC4115 / EHEC) OX=444450 GN=gatZ PE=3 SV=1	483	47448	10	10	10	10	34
109		Q8X7H4|GATZ_ECO57	D-tagatose-1,6-bisphosphate aldolase subunit GatZ OS=Escherichia coli O157:H7 OX=83334 GN=gatZ PE=1 SV=3	483	47448	10	10	10	10	34
109		B7UFB2|GATZ_ECO27	D-tagatose-1,6-bisphosphate aldolase subunit GatZ OS=Escherichia coli O127:H6 (strain E2348/69 / EPEC) OX=574521 GN=gatZ PE=3 SV=1	441	47386	8	8	8	8	28.1
109		B1LN93|GATZ_ECOSM	D-tagatose-1,6-bisphosphate aldolase subunit GatZ OS=Escherichia coli (strain SMS-3-5 / SECEC) OX=439855 GN=gatZ PE=3 SV=1	396	47228	8	8	8	8	30
109		B7NPN8|GATZ_ECO7I	D-tagatose-1,6-bisphosphate aldolase subunit GatZ OS=Escherichia coli O7:K1 (strain IAI39 / ExPEC) OX=585057 GN=gatZ PE=3 SV=1	396	47254	8	8	8	8	30
109		Q0TFZ7|GATZ_ECOL5	D-tagatose-1,6-bisphosphate aldolase subunit GatZ OS=Escherichia coli O6:K15:H31 (strain 536 / UPEC) OX=362663 GN=gatZ PE=3 SV=1	393	47410	7	7	7	7	22.4
109		Q8FFY8|GATZ_ECOL6	D-tagatose-1,6-bisphosphate aldolase subunit GatZ OS=Escherichia coli O6:H1 (strain CFT073 / ATCC 700928 / UPEC) OX=199310 GN=gatZ PE=3 SV=1	393	47416	7	7	7	7	22.4
109		A1ACW1|GATZ_ECOK1	D-tagatose-1,6-bisphosphate aldolase subunit GatZ OS=Escherichia coli O1:K1 / APEC OX=405955 GN=gatZ PE=3 SV=1	298	47366	6	6	6	6	19.8
109		Q1R9X8|GATZ_ECOUT	D-tagatose-1,6-bisphosphate aldolase subunit GatZ OS=Escherichia coli (strain UTI89 / UPEC) OX=364106 GN=gatZ PE=3 SV=1	298	47366	6	6	6	6	19.8
109		B7MEF0|GATZ_ECO45	D-tagatose-1,6-bisphosphate aldolase subunit GatZ OS=Escherichia coli O45:K1 (strain S88 / ExPEC) OX=585035 GN=gatZ PE=3 SV=1	298	47366	6	6	6	6	19.8
109		A1AG39|KBAZ_ECOK1	D-tagatose-1,6-bisphosphate aldolase subunit KbaZ OS=Escherichia coli O1:K1 / APEC OX=405955 GN=kbaZ PE=3 SV=1	36	47588	1	1	1	1	2.3
109		P0C8K0|KBAZ_ECOLI	D-tagatose-1,6-bisphosphate aldolase subunit KbaZ OS=Escherichia coli (strain K12) OX=83333 GN=kbaZ PE=1 SV=1	36	47562	1	1	1	1	2.3
109		P0C8K1|KBAZ_ECOLX	D-tagatose-1,6-bisphosphate aldolase subunit KbaZ OS=Escherichia coli OX=562 GN=kbaZ PE=1 SV=1	36	47562	1	1	1	1	2.3
109		Q0TCX5|KBAZ_ECOL5	D-tagatose-1,6-bisphosphate aldolase subunit KbaZ OS=Escherichia coli O6:K15:H31 (strain 536 / UPEC) OX=362663 GN=kbaZ PE=3 SV=1	36	47602	1	1	1	1	2.3
109		B1IRI6|KBAZ_ECOLC	D-tagatose-1,6-bisphosphate aldolase subunit KbaZ OS=Escherichia coli (strain ATCC 8739 / DSM 1576 / Crooks) OX=481805 GN=kbaZ PE=3 SV=1	36	47604	1	1	1	1	2.3
109		B1LFN5|KBAZ_ECOSM	D-tagatose-1,6-bisphosphate aldolase subunit KbaZ OS=Escherichia coli (strain SMS-3-5 / SECEC) OX=439855 GN=kbaZ PE=3 SV=1	36	47619	1	1	1	1	2.3
109		B1XGU5|KBAZ_ECODH	D-tagatose-1,6-bisphosphate aldolase subunit KbaZ OS=Escherichia coli (strain K12 / DH10B) OX=316385 GN=kbaZ PE=3 SV=1	36	47562	1	1	1	1	2.3
109		Q1R6K7|KBAZ_ECOUT	D-tagatose-1,6-bisphosphate aldolase subunit KbaZ OS=Escherichia coli (strain UTI89 / UPEC) OX=364106 GN=kbaZ PE=3 SV=1	36	47588	1	1	1	1	2.3
109		C4ZR44|KBAZ_ECOBW	D-tagatose-1,6-bisphosphate aldolase subunit KbaZ OS=Escherichia coli (strain K12 / MC4100 / BW2952) OX=595496 GN=kbaZ PE=3 SV=1	36	47562	1	1	1	1	2.3
109		B5YS22|KBAZ_ECO5E	D-tagatose-1,6-bisphosphate aldolase subunit KbaZ OS=Escherichia coli O157:H7 (strain EC4115 / EHEC) OX=444450 GN=kbaZ PE=3 SV=1	36	47547	1	1	1	1	2.3
109		B6I1K5|KBAZ_ECOSE	D-tagatose-1,6-bisphosphate aldolase subunit KbaZ OS=Escherichia coli (strain SE11) OX=409438 GN=kbaZ PE=3 SV=1	36	47588	1	1	1	1	2.3
109		A7ZS26|KBAZ_ECO24	D-tagatose-1,6-bisphosphate aldolase subunit KbaZ OS=Escherichia coli O139:H28 (strain E24377A / ETEC) OX=331111 GN=kbaZ PE=3 SV=1	36	47576	1	1	1	1	2.3
109		B7LH67|KBAZ_ECO55	D-tagatose-1,6-bisphosphate aldolase subunit KbaZ OS=Escherichia coli (strain 55989 / EAEC) OX=585055 GN=kbaZ PE=3 SV=1	36	47620	1	1	1	1	2.3
109		B7MB55|KBAZ_ECO45	D-tagatose-1,6-bisphosphate aldolase subunit KbaZ OS=Escherichia coli O45:K1 (strain S88 / ExPEC) OX=585035 GN=kbaZ PE=3 SV=1	36	47588	1	1	1	1	2.3
109		B7N362|KBAZ_ECO81	D-tagatose-1,6-bisphosphate aldolase subunit KbaZ OS=Escherichia coli O81 (strain ED1a) OX=585397 GN=kbaZ PE=3 SV=1	36	47608	1	1	1	1	2.3
109		B7NDB8|KBAZ_ECOLU	D-tagatose-1,6-bisphosphate aldolase subunit KbaZ OS=Escherichia coli O17:K52:H18 (strain UMN026 / ExPEC) OX=585056 GN=kbaZ PE=3 SV=1	36	47575	1	1	1	1	2.3
109		B7NKK3|KBAZ_ECO7I	D-tagatose-1,6-bisphosphate aldolase subunit KbaZ OS=Escherichia coli O7:K1 (strain IAI39 / ExPEC) OX=585057 GN=kbaZ PE=3 SV=1	36	47591	1	1	1	1	2.3
109		B7UJ30|KBAZ_ECO27	D-tagatose-1,6-bisphosphate aldolase subunit KbaZ OS=Escherichia coli O127:H6 (strain E2348/69 / EPEC) OX=574521 GN=kbaZ PE=3 SV=1	36	47575	1	1	1	1	2.3
109		A8A4U6|KBAZ_ECOHS	D-tagatose-1,6-bisphosphate aldolase subunit KbaZ OS=Escherichia coli O9:H4 (strain HS) OX=331112 GN=kbaZ PE=3 SV=1	36	47604	1	1	1	1	2.3
109		Q8FDB3|KBAZ_ECOL6	D-tagatose-1,6-bisphosphate aldolase subunit KbaZ OS=Escherichia coli O6:H1 (strain CFT073 / ATCC 700928 / UPEC) OX=199310 GN=kbaZ PE=3 SV=1	36	47627	1	1	1	1	2.3
109		Q8XAD0|KBAZ_ECO57	D-tagatose-1,6-bisphosphate aldolase subunit KbaZ OS=Escherichia coli O157:H7 OX=83334 GN=kbaZ PE=3 SV=3	36	47547	1	1	1	1	2.3
110	1	P43329|HRPA_ECOLI	ATP-dependent RNA helicase HrpA OS=Escherichia coli (strain K12) OX=83333 GN=hrpA PE=3 SV=3	681	149448	33	23	28	21	25.8
111	1	Q8X5L7|BCSA_ECO57	Cellulose synthase catalytic subunit [UDP-forming] OS=Escherichia coli O157:H7 OX=83334 GN=bcsA PE=3 SV=2	674	100274	27	24	23	20	26.1
111	1	P37653|BCSA_ECOLI	Cellulose synthase catalytic subunit [UDP-forming] OS=Escherichia coli (strain K12) OX=83333 GN=bcsA PE=1 SV=3	674	100348	27	24	23	20	26.1
112	1	P0ABH9|CLPA_ECOLI	ATP-dependent Clp protease ATP-binding subunit ClpA OS=Escherichia coli (strain K12) OX=83333 GN=clpA PE=1 SV=1	671	84326	19	17	16	14	27.7
112	1	P0ABI0|CLPA_ECOL6	ATP-dependent Clp protease ATP-binding subunit ClpA OS=Escherichia coli O6:H1 (strain CFT073 / ATCC 700928 / UPEC) OX=199310 GN=clpA PE=3 SV=1	671	84326	19	17	16	14	27.7
112	1	P0ABI1|CLPA_ECO57	ATP-dependent Clp protease ATP-binding subunit ClpA OS=Escherichia coli O157:H7 OX=83334 GN=clpA PE=3 SV=1	671	84326	19	17	16	14	27.7
113	1	P61517|CAN_ECOLI	Carbonic anhydrase 2 OS=Escherichia coli (strain K12) OX=83333 GN=can PE=1 SV=1	665	25366	18	17	12	12	60.5
114	1	P0AE14|AMPE_ECOLI	Protein AmpE OS=Escherichia coli (strain K12) OX=83333 GN=ampE PE=1 SV=1	663	32215	20	18	13	12	57
115	1	P75821|YBJS_ECOLI	Uncharacterized protein YbjS OS=Escherichia coli (strain K12) OX=83333 GN=ybjS PE=3 SV=2	657	38289	20	20	15	15	58.8
116	1	B1IW16|LPXK_ECOLC	Tetraacyldisaccharide 4~-kinase OS=Escherichia coli (strain ATCC 8739 / DSM 1576 / Crooks) OX=481805 GN=lpxK PE=3 SV=1	656	35826	14	14	11	11	59.8
116	1	B1X855|LPXK_ECODH	Tetraacyldisaccharide 4~-kinase OS=Escherichia coli (strain K12 / DH10B) OX=316385 GN=lpxK PE=3 SV=1	656	35851	14	14	11	11	59.8
116	1	C4ZQ41|LPXK_ECOBW	Tetraacyldisaccharide 4~-kinase OS=Escherichia coli (strain K12 / MC4100 / BW2952) OX=595496 GN=lpxK PE=3 SV=1	656	35851	14	14	11	11	59.8
116	1	B6I8Y7|LPXK_ECOSE	Tetraacyldisaccharide 4~-kinase OS=Escherichia coli (strain SE11) OX=409438 GN=lpxK PE=3 SV=1	656	35826	14	14	11	11	59.8
116	1	A7ZYL7|LPXK_ECOHS	Tetraacyldisaccharide 4~-kinase OS=Escherichia coli O9:H4 (strain HS) OX=331112 GN=lpxK PE=3 SV=1	656	35826	14	14	11	11	59.8
116	1	B7LE13|LPXK_ECO55	Tetraacyldisaccharide 4~-kinase OS=Escherichia coli (strain 55989 / EAEC) OX=585055 GN=lpxK PE=3 SV=1	656	35826	14	14	11	11	59.8
116	1	B7M844|LPXK_ECO8A	Tetraacyldisaccharide 4~-kinase OS=Escherichia coli O8 (strain IAI1) OX=585034 GN=lpxK PE=3 SV=1	656	35826	14	14	11	11	59.8
116	1	P27300|LPXK_ECOLI	Tetraacyldisaccharide 4~-kinase OS=Escherichia coli (strain K12) OX=83333 GN=lpxK PE=1 SV=2	656	35852	14	14	11	11	59.8
116		A1A9J2|LPXK_ECOK1	Tetraacyldisaccharide 4~-kinase OS=Escherichia coli O1:K1 / APEC OX=405955 GN=lpxK PE=3 SV=1	640	35743	13	13	10	10	54.9
116		B1LJU8|LPXK_ECOSM	Tetraacyldisaccharide 4~-kinase OS=Escherichia coli (strain SMS-3-5 / SECEC) OX=439855 GN=lpxK PE=3 SV=1	640	35814	13	13	10	10	54.9
116		Q1RDU3|LPXK_ECOUT	Tetraacyldisaccharide 4~-kinase OS=Escherichia coli (strain UTI89 / UPEC) OX=364106 GN=lpxK PE=3 SV=1	640	35743	13	13	10	10	54.9
116		B7MHM4|LPXK_ECO45	Tetraacyldisaccharide 4~-kinase OS=Escherichia coli O45:K1 (strain S88 / ExPEC) OX=585035 GN=lpxK PE=3 SV=1	640	35743	13	13	10	10	54.9
116		B7NM59|LPXK_ECO7I	Tetraacyldisaccharide 4~-kinase OS=Escherichia coli O7:K1 (strain IAI39 / ExPEC) OX=585057 GN=lpxK PE=3 SV=1	640	35814	13	13	10	10	54.9
116		B7UN01|LPXK_ECO27	Tetraacyldisaccharide 4~-kinase OS=Escherichia coli O127:H6 (strain E2348/69 / EPEC) OX=574521 GN=lpxK PE=3 SV=1	640	35733	13	13	10	10	54.9
116		A7ZK04|LPXK_ECO24	Tetraacyldisaccharide 4~-kinase OS=Escherichia coli O139:H28 (strain E24377A / ETEC) OX=331111 GN=lpxK PE=3 SV=1	631	35856	13	13	10	10	49.4
116		B5YT49|LPXK_ECO5E	Tetraacyldisaccharide 4~-kinase OS=Escherichia coli O157:H7 (strain EC4115 / EHEC) OX=444450 GN=lpxK PE=3 SV=1	631	35826	13	13	10	10	49.4
116		Q8XDH0|LPXK_ECO57	Tetraacyldisaccharide 4~-kinase OS=Escherichia coli O157:H7 OX=83334 GN=lpxK PE=3 SV=1	631	35826	13	13	10	10	49.4
116		B7NAR4|LPXK_ECOLU	Tetraacyldisaccharide 4~-kinase OS=Escherichia coli O17:K52:H18 (strain UMN026 / ExPEC) OX=585056 GN=lpxK PE=3 SV=1	537	35754	11	11	8	8	51.2
116		Q0TJD8|LPXK_ECOL5	Tetraacyldisaccharide 4~-kinase OS=Escherichia coli O6:K15:H31 (strain 536 / UPEC) OX=362663 GN=lpxK PE=3 SV=1	476	35729	9	9	7	7	45.7
116		B7MS30|LPXK_ECO81	Tetraacyldisaccharide 4~-kinase OS=Escherichia coli O81 (strain ED1a) OX=585397 GN=lpxK PE=3 SV=1	423	35803	9	9	8	8	42.4
117	1	P09831|GLTB_ECOLI	Glutamate synthase [NADPH] large chain OS=Escherichia coli (strain K12) OX=83333 GN=gltB PE=1 SV=3	644	164335	25	22	24	22	21.3
118	1	P06710|DPO3X_ECOLI	DNA polymerase III subunit tau OS=Escherichia coli (strain K12) OX=83333 GN=dnaX PE=1 SV=1	643	71436	15	14	15	14	33.4
119	1	P37659|BCSG_ECOLI	Cellulose biosynthesis protein BcsG OS=Escherichia coli (strain K12) OX=83333 GN=bcsG PE=4 SV=1	623	62164	12	11	11	10	30.4
120	1	P0AG67|RS1_ECOLI	30S ribosomal protein S1 OS=Escherichia coli (strain K12) OX=83333 GN=rpsA PE=1 SV=1	621	61235	17	17	15	15	34.6
120	1	P0AG68|RS1_ECOL6	30S ribosomal protein S1 OS=Escherichia coli O6:H1 (strain CFT073 / ATCC 700928 / UPEC) OX=199310 GN=rpsA PE=3 SV=1	621	61235	17	17	15	15	34.6
120	1	P0AG69|RS1_ECO57	30S ribosomal protein S1 OS=Escherichia coli O157:H7 OX=83334 GN=rpsA PE=3 SV=1	621	61235	17	17	15	15	34.6
121	1	P0ABH7|CISY_ECOLI	Citrate synthase OS=Escherichia coli (strain K12) OX=83333 GN=gltA PE=1 SV=1	620	48383	15	15	12	12	38.9
121	1	P0ABH8|CISY_ECOL6	Citrate synthase OS=Escherichia coli O6:H1 (strain CFT073 / ATCC 700928 / UPEC) OX=199310 GN=gltA PE=3 SV=1	620	48383	15	15	12	12	38.9
122	1	P71242|WCAK_ECOLI	Colanic acid biosynthesis protein WcaK OS=Escherichia coli (strain K12) OX=83333 GN=wcaK PE=3 SV=2	618	47598	10	10	9	9	27.2
123	1	P18335|ARGD_ECOLI	Acetylornithine/succinyldiaminopimelate aminotransferase OS=Escherichia coli (strain K12) OX=83333 GN=argD PE=1 SV=4	615	44081	15	15	13	13	50
123		Q8X4S6|ARGD_ECO57	Acetylornithine/succinyldiaminopimelate aminotransferase OS=Escherichia coli O157:H7 OX=83334 GN=argD PE=3 SV=3	579	44069	13	13	12	12	44.1
123		P59317|ARGD_ECOL6	Acetylornithine/succinyldiaminopimelate aminotransferase OS=Escherichia coli O6:H1 (strain CFT073 / ATCC 700928 / UPEC) OX=199310 GN=argD PE=3 SV=2	505	44115	13	13	12	12	45.6
124	1	P0A7S3|RS12_ECOLI	30S ribosomal protein S12 OS=Escherichia coli (strain K12) OX=83333 GN=rpsL PE=1 SV=2	612	13957	15	15	5	5	40.3
124	1	P0A7S4|RS12_ECOL6	30S ribosomal protein S12 OS=Escherichia coli O6:H1 (strain CFT073 / ATCC 700928 / UPEC) OX=199310 GN=rpsL PE=3 SV=2	612	13957	15	15	5	5	40.3
124	1	P0A7S5|RS12_ECO57	30S ribosomal protein S12 OS=Escherichia coli O157:H7 OX=83334 GN=rpsL PE=3 SV=2	612	13957	15	15	5	5	40.3
124	1	Q0TCB7|RS12_ECOL5	30S ribosomal protein S12 OS=Escherichia coli O6:K15:H31 (strain 536 / UPEC) OX=362663 GN=rpsL PE=3 SV=1	612	13985	15	15	5	5	40.3
124	1	A1AGM9|RS12_ECOK1	30S ribosomal protein S12 OS=Escherichia coli O1:K1 / APEC OX=405955 GN=rpsL PE=3 SV=1	612	13957	15	15	5	5	40.3
124	1	B1IPV7|RS12_ECOLC	30S ribosomal protein S12 OS=Escherichia coli (strain ATCC 8739 / DSM 1576 / Crooks) OX=481805 GN=rpsL PE=3 SV=1	612	13957	15	15	5	5	40.3
124	1	B1LHE2|RS12_ECOSM	30S ribosomal protein S12 OS=Escherichia coli (strain SMS-3-5 / SECEC) OX=439855 GN=rpsL PE=3 SV=1	612	13957	15	15	5	5	40.3
124	1	Q1R5U1|RS12_ECOUT	30S ribosomal protein S12 OS=Escherichia coli (strain UTI89 / UPEC) OX=364106 GN=rpsL PE=3 SV=2	612	13957	15	15	5	5	40.3
124	1	C4ZUJ7|RS12_ECOBW	30S ribosomal protein S12 OS=Escherichia coli (strain K12 / MC4100 / BW2952) OX=595496 GN=rpsL PE=3 SV=1	612	13985	15	15	5	5	40.3
124	1	B5YTP9|RS12_ECO5E	30S ribosomal protein S12 OS=Escherichia coli O157:H7 (strain EC4115 / EHEC) OX=444450 GN=rpsL PE=3 SV=1	612	13957	15	15	5	5	40.3
124	1	B6I242|RS12_ECOSE	30S ribosomal protein S12 OS=Escherichia coli (strain SE11) OX=409438 GN=rpsL PE=3 SV=1	612	13957	15	15	5	5	40.3
124	1	A7ZSL7|RS12_ECO24	30S ribosomal protein S12 OS=Escherichia coli O139:H28 (strain E24377A / ETEC) OX=331111 GN=rpsL PE=3 SV=1	612	13957	15	15	5	5	40.3
124	1	B7L4L7|RS12_ECO55	30S ribosomal protein S12 OS=Escherichia coli (strain 55989 / EAEC) OX=585055 GN=rpsL PE=3 SV=1	612	13957	15	15	5	5	40.3
124	1	B7M1P3|RS12_ECO8A	30S ribosomal protein S12 OS=Escherichia coli O8 (strain IAI1) OX=585034 GN=rpsL PE=3 SV=1	612	13957	15	15	5	5	40.3
124	1	B7MCV7|RS12_ECO45	30S ribosomal protein S12 OS=Escherichia coli O45:K1 (strain S88 / ExPEC) OX=585035 GN=rpsL PE=3 SV=1	612	13957	15	15	5	5	40.3
124	1	B7N1C3|RS12_ECO81	30S ribosomal protein S12 OS=Escherichia coli O81 (strain ED1a) OX=585397 GN=rpsL PE=3 SV=1	612	13957	15	15	5	5	40.3
124	1	B7NDV0|RS12_ECOLU	30S ribosomal protein S12 OS=Escherichia coli O17:K52:H18 (strain UMN026 / ExPEC) OX=585056 GN=rpsL PE=3 SV=1	612	13957	15	15	5	5	40.3
124	1	B7NLP7|RS12_ECO7I	30S ribosomal protein S12 OS=Escherichia coli O7:K1 (strain IAI39 / ExPEC) OX=585057 GN=rpsL PE=3 SV=1	612	13957	15	15	5	5	40.3
124	1	B7UK52|RS12_ECO27	30S ribosomal protein S12 OS=Escherichia coli O127:H6 (strain E2348/69 / EPEC) OX=574521 GN=rpsL PE=3 SV=1	612	13957	15	15	5	5	40.3
124	1	A8A5E9|RS12_ECOHS	30S ribosomal protein S12 OS=Escherichia coli O9:H4 (strain HS) OX=331112 GN=rpsL PE=3 SV=1	612	13957	15	15	5	5	40.3
125	1	P27298|OPDA_ECOLI	Oligopeptidase A OS=Escherichia coli (strain K12) OX=83333 GN=prlC PE=3 SV=3	601	77461	20	19	16	16	34.4
126	1	P75870|YCCS_ECOLI	Inner membrane protein YccS OS=Escherichia coli (strain K12) OX=83333 GN=yccS PE=1 SV=2	600	82300	12	12	9	9	19.5
127	1	P0A9B2|G3P1_ECOLI	Glyceraldehyde-3-phosphate dehydrogenase A OS=Escherichia coli (strain K12) OX=83333 GN=gapA PE=1 SV=2	596	35681	13	11	11	10	47.7
127	1	P0A9B3|G3P_ECOL6	Glyceraldehyde-3-phosphate dehydrogenase OS=Escherichia coli O6:H1 (strain CFT073 / ATCC 700928 / UPEC) OX=199310 GN=gapA PE=3 SV=2	596	35681	13	11	11	10	47.7
127	1	P0A9B4|G3P1_ECO57	Glyceraldehyde-3-phosphate dehydrogenase A OS=Escherichia coli O157:H7 OX=83334 GN=gapA PE=3 SV=2	596	35681	13	11	11	10	47.7
127		P58072|G3P2_ECO57	Glyceraldehyde-3-phosphate dehydrogenase C OS=Escherichia coli O157:H7 OX=83334 GN=gapC PE=3 SV=1	67	35912	2	2	1	1	2.4
128	1	P0AFD1|NUOE_ECOLI	NADH-quinone oxidoreductase subunit E OS=Escherichia coli (strain K12) OX=83333 GN=nuoE PE=1 SV=1	594	18863	15	15	8	8	76.5
128	1	P0AFD2|NUOE_ECOL6	NADH-quinone oxidoreductase subunit E OS=Escherichia coli O6:H1 (strain CFT073 / ATCC 700928 / UPEC) OX=199310 GN=nuoE PE=3 SV=1	594	18863	15	15	8	8	76.5
129	1	P00893|ILVI_ECOLI	Acetolactate synthase isozyme 3 large subunit OS=Escherichia coli (strain K12) OX=83333 GN=ilvI PE=1 SV=2	589	63286	18	17	15	14	43.7
130	1	P23830|PSS_ECOLI	CDP-diacylglycerol--serine O-phosphatidyltransferase OS=Escherichia coli (strain K12) OX=83333 GN=pssA PE=1 SV=2	578	52997	13	11	11	9	37.3
131	1	P21517|MALZ_ECOLI	Maltodextrin glucosidase OS=Escherichia coli (strain K12) OX=83333 GN=malZ PE=1 SV=5	570	69396	16	16	13	13	35.3
132	1	B1IUQ1|NUDC_ECOLC	NADH pyrophosphatase OS=Escherichia coli (strain ATCC 8739 / DSM 1576 / Crooks) OX=481805 GN=nudC PE=3 SV=1	566	30012	11	10	8	7	47.9
132	1	B1LNU8|NUDC_ECOSM	NADH pyrophosphatase OS=Escherichia coli (strain SMS-3-5 / SECEC) OX=439855 GN=nudC PE=3 SV=1	566	30026	11	10	8	7	47.9
132	1	B1XBZ9|NUDC_ECODH	NADH pyrophosphatase OS=Escherichia coli (strain K12 / DH10B) OX=316385 GN=nudC PE=3 SV=1	566	30012	11	10	8	7	47.9
132	1	C5A0T7|NUDC_ECOBW	NADH pyrophosphatase OS=Escherichia coli (strain K12 / MC4100 / BW2952) OX=595496 GN=nudC PE=3 SV=1	566	30012	11	10	8	7	47.9
132	1	B6I5K7|NUDC_ECOSE	NADH pyrophosphatase OS=Escherichia coli (strain SE11) OX=409438 GN=nudC PE=3 SV=1	566	30012	11	10	8	7	47.9
132	1	A7ZUL1|NUDC_ECO24	NADH pyrophosphatase OS=Escherichia coli O139:H28 (strain E24377A / ETEC) OX=331111 GN=nudC PE=3 SV=1	566	30012	11	10	8	7	47.9
132	1	B7LA85|NUDC_ECO55	NADH pyrophosphatase OS=Escherichia coli (strain 55989 / EAEC) OX=585055 GN=nudC PE=3 SV=1	566	30012	11	10	8	7	47.9
132	1	B7M7Q5|NUDC_ECO8A	NADH pyrophosphatase OS=Escherichia coli O8 (strain IAI1) OX=585034 GN=nudC PE=3 SV=1	566	30012	11	10	8	7	47.9
132	1	B7NRS9|NUDC_ECO7I	NADH pyrophosphatase OS=Escherichia coli O7:K1 (strain IAI39 / ExPEC) OX=585057 GN=nudC PE=3 SV=1	566	30026	11	10	8	7	47.9
132	1	A8A796|NUDC_ECOHS	NADH pyrophosphatase OS=Escherichia coli O9:H4 (strain HS) OX=331112 GN=nudC PE=3 SV=1	566	30012	11	10	8	7	47.9
132	1	P32664|NUDC_ECOLI	NADH pyrophosphatase OS=Escherichia coli (strain K12) OX=83333 GN=nudC PE=1 SV=2	566	30012	11	10	8	7	47.9
132		B5Z092|NUDC_ECO5E	NADH pyrophosphatase OS=Escherichia coli O157:H7 (strain EC4115 / EHEC) OX=444450 GN=nudC PE=3 SV=1	503	30075	8	8	6	6	40.5
132		Q0TA69|NUDC_ECOL5	NADH pyrophosphatase OS=Escherichia coli O6:K15:H31 (strain 536 / UPEC) OX=362663 GN=nudC PE=3 SV=1	503	30011	8	8	6	6	40.5
132		B7N2J8|NUDC_ECO81	NADH pyrophosphatase OS=Escherichia coli O81 (strain ED1a) OX=585397 GN=nudC PE=3 SV=1	503	30011	8	8	6	6	40.5
132		B7NFT7|NUDC_ECOLU	NADH pyrophosphatase OS=Escherichia coli O17:K52:H18 (strain UMN026 / ExPEC) OX=585056 GN=nudC PE=3 SV=1	503	30026	8	8	6	6	40.5
132		B7UPF1|NUDC_ECO27	NADH pyrophosphatase OS=Escherichia coli O127:H6 (strain E2348/69 / EPEC) OX=574521 GN=nudC PE=3 SV=1	503	30011	8	8	6	6	40.5
132		Q8FB75|NUDC_ECOL6	NADH pyrophosphatase OS=Escherichia coli O6:H1 (strain CFT073 / ATCC 700928 / UPEC) OX=199310 GN=nudC PE=3 SV=1	503	30011	8	8	6	6	40.5
132		Q8X6X7|NUDC_ECO57	NADH pyrophosphatase OS=Escherichia coli O157:H7 OX=83334 GN=nudC PE=3 SV=1	503	30075	8	8	6	6	40.5
132		A1AIG7|NUDC_ECOK1	NADH pyrophosphatase OS=Escherichia coli O1:K1 / APEC OX=405955 GN=nudC PE=3 SV=1	481	30034	7	7	5	5	31.1
132		Q1R5W2|NUDC_ECOUT	NADH pyrophosphatase OS=Escherichia coli (strain UTI89 / UPEC) OX=364106 GN=nudC PE=3 SV=1	481	30034	7	7	5	5	31.1
132		B7MIY2|NUDC_ECO45	NADH pyrophosphatase OS=Escherichia coli O45:K1 (strain S88 / ExPEC) OX=585035 GN=nudC PE=3 SV=1	481	30034	7	7	5	5	31.1
133	1	P0AAW1|YBHP_ECOLI	Uncharacterized protein YbhP OS=Escherichia coli (strain K12) OX=83333 GN=ybhP PE=4 SV=1	562	28943	19	18	13	12	57.7
133	1	P0AAW2|YBHP_ECOL6	Uncharacterized protein YbhP OS=Escherichia coli O6:H1 (strain CFT073 / ATCC 700928 / UPEC) OX=199310 GN=ybhP PE=4 SV=1	562	28943	19	18	13	12	57.7
133	1	P0AAW3|YBHP_ECO57	Uncharacterized protein YbhP OS=Escherichia coli O157:H7 OX=83334 GN=ybhP PE=4 SV=1	562	28943	19	18	13	12	57.7
134	1	P37617|ZNTA_ECOLI	Zinc/cadmium/lead-transporting P-type ATPase OS=Escherichia coli (strain K12) OX=83333 GN=zntA PE=1 SV=1	561	77305	11	11	8	8	20.4
135	1	P31806|NNR_ECOLI	Bifunctional NAD(P)H-hydrate repair enzyme Nnr OS=Escherichia coli (strain K12) OX=83333 GN=nnr PE=1 SV=2	554	54958	10	10	8	8	25
136	1	P0ACQ4|OXYR_ECOLI	Hydrogen peroxide-inducible genes activator OS=Escherichia coli (strain K12) OX=83333 GN=oxyR PE=1 SV=1	551	34596	17	17	10	10	39
136	1	P0ACQ5|OXYR_ECOL6	Hydrogen peroxide-inducible genes activator OS=Escherichia coli O6:H1 (strain CFT073 / ATCC 700928 / UPEC) OX=199310 GN=oxyR PE=3 SV=1	551	34596	17	17	10	10	39
136	1	P0ACQ6|OXYR_ECO57	Hydrogen peroxide-inducible genes activator OS=Escherichia coli O157:H7 OX=83334 GN=oxyR PE=3 SV=1	551	34596	17	17	10	10	39
137	1	P0AEI4|RIMO_ECOLI	Ribosomal protein S12 methylthiotransferase RimO OS=Escherichia coli (strain K12) OX=83333 GN=rimO PE=1 SV=1	546	50064	16	16	14	14	51
137	1	P0AEI5|RIMO_ECO57	Ribosomal protein S12 methylthiotransferase RimO OS=Escherichia coli O157:H7 OX=83334 GN=rimO PE=3 SV=1	546	50064	16	16	14	14	51
137	1	Q0TJL3|RIMO_ECOL5	Ribosomal protein S12 methylthiotransferase RimO OS=Escherichia coli O6:K15:H31 (strain 536 / UPEC) OX=362663 GN=rimO PE=3 SV=1	546	50063	16	16	14	14	51
137	1	A1A974|RIMO_ECOK1	Ribosomal protein S12 methylthiotransferase RimO OS=Escherichia coli O1:K1 / APEC OX=405955 GN=rimO PE=3 SV=1	546	50063	16	16	14	14	51
137	1	B1IXD2|RIMO_ECOLC	Ribosomal protein S12 methylthiotransferase RimO OS=Escherichia coli (strain ATCC 8739 / DSM 1576 / Crooks) OX=481805 GN=rimO PE=3 SV=1	546	50064	16	16	14	14	51
137	1	B1LMD0|RIMO_ECOSM	Ribosomal protein S12 methylthiotransferase RimO OS=Escherichia coli (strain SMS-3-5 / SECEC) OX=439855 GN=rimO PE=3 SV=1	546	50064	16	16	14	14	51
137	1	B1X7X6|RIMO_ECODH	Ribosomal protein S12 methylthiotransferase RimO OS=Escherichia coli (strain K12 / DH10B) OX=316385 GN=rimO PE=3 SV=1	546	50064	16	16	14	14	51
137	1	Q1RE90|RIMO_ECOUT	Ribosomal protein S12 methylthiotransferase RimO OS=Escherichia coli (strain UTI89 / UPEC) OX=364106 GN=rimO PE=3 SV=1	546	50063	16	16	14	14	51
137	1	B5YSC6|RIMO_ECO5E	Ribosomal protein S12 methylthiotransferase RimO OS=Escherichia coli O157:H7 (strain EC4115 / EHEC) OX=444450 GN=rimO PE=3 SV=1	546	50064	16	16	14	14	51
137	1	B6I8F5|RIMO_ECOSE	Ribosomal protein S12 methylthiotransferase RimO OS=Escherichia coli (strain SE11) OX=409438 GN=rimO PE=3 SV=1	546	50064	16	16	14	14	51
137	1	A7ZJQ2|RIMO_ECO24	Ribosomal protein S12 methylthiotransferase RimO OS=Escherichia coli O139:H28 (strain E24377A / ETEC) OX=331111 GN=rimO PE=3 SV=1	546	50064	16	16	14	14	51
137	1	A7ZY97|RIMO_ECOHS	Ribosomal protein S12 methylthiotransferase RimO OS=Escherichia coli O9:H4 (strain HS) OX=331112 GN=rimO PE=3 SV=1	546	50064	16	16	14	14	51
137	1	B7LCB8|RIMO_ECO55	Ribosomal protein S12 methylthiotransferase RimO OS=Escherichia coli (strain 55989 / EAEC) OX=585055 GN=rimO PE=3 SV=1	546	50064	16	16	14	14	51
137	1	B7M7B0|RIMO_ECO8A	Ribosomal protein S12 methylthiotransferase RimO OS=Escherichia coli O8 (strain IAI1) OX=585034 GN=rimO PE=3 SV=1	546	50064	16	16	14	14	51
137	1	B7MGU2|RIMO_ECO45	Ribosomal protein S12 methylthiotransferase RimO OS=Escherichia coli O45:K1 (strain S88 / ExPEC) OX=585035 GN=rimO PE=3 SV=1	546	50063	16	16	14	14	51
137	1	B7MQT8|RIMO_ECO81	Ribosomal protein S12 methylthiotransferase RimO OS=Escherichia coli O81 (strain ED1a) OX=585397 GN=rimO PE=3 SV=1	546	50063	16	16	14	14	51
137	1	B7NAI1|RIMO_ECOLU	Ribosomal protein S12 methylthiotransferase RimO OS=Escherichia coli O17:K52:H18 (strain UMN026 / ExPEC) OX=585056 GN=rimO PE=3 SV=1	546	50064	16	16	14	14	51
137	1	B7NNR8|RIMO_ECO7I	Ribosomal protein S12 methylthiotransferase RimO OS=Escherichia coli O7:K1 (strain IAI39 / ExPEC) OX=585057 GN=rimO PE=3 SV=1	546	50064	16	16	14	14	51
137	1	Q8FJK5|RIMO_ECOL6	Ribosomal protein S12 methylthiotransferase RimO OS=Escherichia coli O6:H1 (strain CFT073 / ATCC 700928 / UPEC) OX=199310 GN=rimO PE=3 SV=1	546	50063	16	16	14	14	51
138	1	P0A9A9|FUR_ECOLI	Ferric uptake regulation protein OS=Escherichia coli (strain K12) OX=83333 GN=fur PE=1 SV=1	545	17012	13	13	8	8	56.8
138	1	P0A9B0|FUR_ECOL6	Ferric uptake regulation protein OS=Escherichia coli O6:H1 (strain CFT073 / ATCC 700928 / UPEC) OX=199310 GN=fur PE=3 SV=1	545	17012	13	13	8	8	56.8
138	1	P0A9B1|FUR_ECO57	Ferric uptake regulation protein OS=Escherichia coli O157:H7 OX=83334 GN=fur PE=3 SV=1	545	17012	13	13	8	8	56.8
139	1	P50456|MLC_ECOLI	Protein mlc OS=Escherichia coli (strain K12) OX=83333 GN=mlc PE=1 SV=2	544	44516	16	14	13	12	55.2
140	1	P0AES0|GSP_ECOLI	Bifunctional glutathionylspermidine synthetase/amidase OS=Escherichia coli (strain K12) OX=83333 GN=gss PE=1 SV=1	537	71001	17	14	14	13	32.6
141	1	P23865|PRC_ECOLI	Tail-specific protease OS=Escherichia coli (strain K12) OX=83333 GN=prc PE=1 SV=2	536	76616	17	12	16	11	30.8
142	1	P76330|DGCQ_ECOLI	Probable diguanylate cyclase DgcQ OS=Escherichia coli (strain K12) OX=83333 GN=dgcQ PE=2 SV=2	535	64414	13	11	11	10	35.6
142		Q1RAI4|DGCQ_ECOUT	Probable diguanylate cyclase DgcQ OS=Escherichia coli (strain UTI89 / UPEC) OX=364106 GN=dgcQ PE=3 SV=1	525	64948	12	10	10	9	32.5
142		Q8XB92|DGCQ_ECO57	Probable diguanylate cyclase DgcQ OS=Escherichia coli O157:H7 OX=83334 GN=dgcQ PE=3 SV=1	442	64418	11	9	9	8	29.3
142		Q8FGJ7|DGCQ_ECOL6	Probable diguanylate cyclase DgcQ OS=Escherichia coli O6:H1 (strain CFT073 / ATCC 700928 / UPEC) OX=199310 GN=dgcQ PE=3 SV=1	352	64929	8	6	7	6	21.8
143	1	P76104|RLHA_ECOLI	23S rRNA 5-hydroxycytidine C2501 synthase OS=Escherichia coli (strain K12) OX=83333 GN=rlhA PE=1 SV=2	530	73170	19	16	19	16	42
144	1	P0A7V0|RS2_ECOLI	30S ribosomal protein S2 OS=Escherichia coli (strain K12) OX=83333 GN=rpsB PE=1 SV=2	528	26784	12	12	9	9	49
144	1	P0A7V1|RS2_ECOL6	30S ribosomal protein S2 OS=Escherichia coli O6:H1 (strain CFT073 / ATCC 700928 / UPEC) OX=199310 GN=rpsB PE=3 SV=2	528	26784	12	12	9	9	49
144	1	P0A7V2|RS2_ECO57	30S ribosomal protein S2 OS=Escherichia coli O157:H7 OX=83334 GN=rpsB PE=3 SV=2	528	26784	12	12	9	9	49
144	1	Q0TLG4|RS2_ECOL5	30S ribosomal protein S2 OS=Escherichia coli O6:K15:H31 (strain 536 / UPEC) OX=362663 GN=rpsB PE=3 SV=1	528	26784	12	12	9	9	49
144	1	A1A7L3|RS2_ECOK1	30S ribosomal protein S2 OS=Escherichia coli O1:K1 / APEC OX=405955 GN=rpsB PE=3 SV=1	528	26784	12	12	9	9	49
144	1	B1IQH2|RS2_ECOLC	30S ribosomal protein S2 OS=Escherichia coli (strain ATCC 8739 / DSM 1576 / Crooks) OX=481805 GN=rpsB PE=3 SV=1	528	26784	12	12	9	9	49
144	1	B1LGX0|RS2_ECOSM	30S ribosomal protein S2 OS=Escherichia coli (strain SMS-3-5 / SECEC) OX=439855 GN=rpsB PE=3 SV=1	528	26784	12	12	9	9	49
144	1	B1XD38|RS2_ECODH	30S ribosomal protein S2 OS=Escherichia coli (strain K12 / DH10B) OX=316385 GN=rpsB PE=3 SV=1	528	26784	12	12	9	9	49
144	1	Q1RG21|RS2_ECOUT	30S ribosomal protein S2 OS=Escherichia coli (strain UTI89 / UPEC) OX=364106 GN=rpsB PE=3 SV=2	528	26784	12	12	9	9	49
144	1	C4ZRR1|RS2_ECOBW	30S ribosomal protein S2 OS=Escherichia coli (strain K12 / MC4100 / BW2952) OX=595496 GN=rpsB PE=3 SV=1	528	26784	12	12	9	9	49
144	1	B5Z0E7|RS2_ECO5E	30S ribosomal protein S2 OS=Escherichia coli O157:H7 (strain EC4115 / EHEC) OX=444450 GN=rpsB PE=3 SV=1	528	26784	12	12	9	9	49
144	1	B7MBF0|RS2_ECO45	30S ribosomal protein S2 OS=Escherichia coli O45:K1 (strain S88 / ExPEC) OX=585035 GN=rpsB PE=3 SV=1	528	26784	12	12	9	9	49
144	1	B7MP29|RS2_ECO81	30S ribosomal protein S2 OS=Escherichia coli O81 (strain ED1a) OX=585397 GN=rpsB PE=3 SV=1	528	26784	12	12	9	9	49
144	1	B7N836|RS2_ECOLU	30S ribosomal protein S2 OS=Escherichia coli O17:K52:H18 (strain UMN026 / ExPEC) OX=585056 GN=rpsB PE=3 SV=1	528	26784	12	12	9	9	49
144	1	B7NID0|RS2_ECO7I	30S ribosomal protein S2 OS=Escherichia coli O7:K1 (strain IAI39 / ExPEC) OX=585057 GN=rpsB PE=3 SV=1	528	26784	12	12	9	9	49
144	1	B7UIL4|RS2_ECO27	30S ribosomal protein S2 OS=Escherichia coli O127:H6 (strain E2348/69 / EPEC) OX=574521 GN=rpsB PE=3 SV=1	528	26784	12	12	9	9	49
144		A7ZHQ9|RS2_ECO24	30S ribosomal protein S2 OS=Escherichia coli O139:H28 (strain E24377A / ETEC) OX=331111 GN=rpsB PE=3 SV=1	491	26798	11	11	8	8	41.5
144		B6HZE3|RS2_ECOSE	30S ribosomal protein S2 OS=Escherichia coli (strain SE11) OX=409438 GN=rpsB PE=3 SV=1	491	26798	11	11	8	8	41.5
144		A7ZWB5|RS2_ECOHS	30S ribosomal protein S2 OS=Escherichia coli O9:H4 (strain HS) OX=331112 GN=rpsB PE=3 SV=1	491	26798	11	11	8	8	41.5
144		B7LGN0|RS2_ECO55	30S ribosomal protein S2 OS=Escherichia coli (strain 55989 / EAEC) OX=585055 GN=rpsB PE=3 SV=1	491	26798	11	11	8	8	41.5
144		B7M1A9|RS2_ECO8A	30S ribosomal protein S2 OS=Escherichia coli O8 (strain IAI1) OX=585034 GN=rpsB PE=3 SV=1	491	26798	11	11	8	8	41.5
145	1	P30847|BAES_ECOLI	Signal transduction histidine-protein kinase BaeS OS=Escherichia coli (strain K12) OX=83333 GN=baeS PE=1 SV=2	522	52073	15	15	14	14	42.2
146	1	B6I5L8|PUR9_ECOSE	Bifunctional purine biosynthesis protein PurH OS=Escherichia coli (strain SE11) OX=409438 GN=purH PE=3 SV=1	520	57721	10	8	9	7	29.9
146	1	A7ZUM3|PUR9_ECO24	Bifunctional purine biosynthesis protein PurH OS=Escherichia coli O139:H28 (strain E24377A / ETEC) OX=331111 GN=purH PE=3 SV=1	520	57765	10	8	9	7	29.9
146	1	B7M7R5|PUR9_ECO8A	Bifunctional purine biosynthesis protein PurH OS=Escherichia coli O8 (strain IAI1) OX=585034 GN=purH PE=3 SV=1	520	57721	10	8	9	7	29.9
146	1	A8A7A6|PUR9_ECOHS	Bifunctional purine biosynthesis protein PurH OS=Escherichia coli O9:H4 (strain HS) OX=331112 GN=purH PE=3 SV=1	520	57707	10	8	9	7	29.9
146	1	B1IUP1|PUR9_ECOLC	Bifunctional purine biosynthesis protein PurH OS=Escherichia coli (strain ATCC 8739 / DSM 1576 / Crooks) OX=481805 GN=purH PE=3 SV=1	520	57692	9	8	8	7	27.4
146	1	B1XC09|PUR9_ECODH	Bifunctional purine biosynthesis protein PurH OS=Escherichia coli (strain K12 / DH10B) OX=316385 GN=purH PE=3 SV=1	520	57692	9	8	8	7	27.4
146	1	B5Z0A3|PUR9_ECO5E	Bifunctional purine biosynthesis protein PurH OS=Escherichia coli O157:H7 (strain EC4115 / EHEC) OX=444450 GN=purH PE=3 SV=1	520	57721	9	8	8	7	27.4
146	1	C5A0U7|PUR9_ECOBW	Bifunctional purine biosynthesis protein PurH OS=Escherichia coli (strain K12 / MC4100 / BW2952) OX=595496 GN=purH PE=3 SV=1	520	57692	9	8	8	7	27.4
146	1	B7LAV3|PUR9_ECO55	Bifunctional purine biosynthesis protein PurH OS=Escherichia coli (strain 55989 / EAEC) OX=585055 GN=purH PE=3 SV=1	520	57692	9	8	8	7	27.4
146	1	Q8X611|PUR9_ECO57	Bifunctional purine biosynthesis protein PurH OS=Escherichia coli O157:H7 OX=83334 GN=purH PE=3 SV=1	520	57721	9	8	8	7	27.4
146	1	P15639|PUR9_ECOLI	Bifunctional purine biosynthesis protein PurH OS=Escherichia coli (strain K12) OX=83333 GN=purH PE=1 SV=1	520	57692	9	8	8	7	27.4
146		A1AIH7|PUR9_ECOK1	Bifunctional purine biosynthesis protein PurH OS=Escherichia coli O1:K1 / APEC OX=405955 GN=purH PE=3 SV=1	380	57747	8	7	7	6	23.1
146		Q0TA59|PUR9_ECOL5	Bifunctional purine biosynthesis protein PurH OS=Escherichia coli O6:K15:H31 (strain 536 / UPEC) OX=362663 GN=purH PE=3 SV=1	380	57704	8	7	7	6	23.1
146		B1LPG6|PUR9_ECOSM	Bifunctional purine biosynthesis protein PurH OS=Escherichia coli (strain SMS-3-5 / SECEC) OX=439855 GN=purH PE=3 SV=1	380	57733	8	7	7	6	23.1
146		Q1R5X1|PUR9_ECOUT	Bifunctional purine biosynthesis protein PurH OS=Escherichia coli (strain UTI89 / UPEC) OX=364106 GN=purH PE=3 SV=1	380	57747	8	7	7	6	23.1
146		B7MIZ2|PUR9_ECO45	Bifunctional purine biosynthesis protein PurH OS=Escherichia coli O45:K1 (strain S88 / ExPEC) OX=585035 GN=purH PE=3 SV=1	380	57747	8	7	7	6	23.1
146		B7MRD0|PUR9_ECO81	Bifunctional purine biosynthesis protein PurH OS=Escherichia coli O81 (strain ED1a) OX=585397 GN=purH PE=3 SV=1	380	57676	8	7	7	6	23.1
146		B7NFU7|PUR9_ECOLU	Bifunctional purine biosynthesis protein PurH OS=Escherichia coli O17:K52:H18 (strain UMN026 / ExPEC) OX=585056 GN=purH PE=3 SV=1	380	57677	8	7	7	6	23.1
146		B7NRT9|PUR9_ECO7I	Bifunctional purine biosynthesis protein PurH OS=Escherichia coli O7:K1 (strain IAI39 / ExPEC) OX=585057 GN=purH PE=3 SV=1	380	57717	8	7	7	6	23.1
146		B7UPG1|PUR9_ECO27	Bifunctional purine biosynthesis protein PurH OS=Escherichia coli O127:H6 (strain E2348/69 / EPEC) OX=574521 GN=purH PE=3 SV=1	380	57659	8	7	7	6	23.1
146		Q8FB68|PUR9_ECOL6	Bifunctional purine biosynthesis protein PurH OS=Escherichia coli O6:H1 (strain CFT073 / ATCC 700928 / UPEC) OX=199310 GN=purH PE=3 SV=1	380	57656	8	7	7	6	23.1
147	1	P0A7R5|RS10_ECOLI	30S ribosomal protein S10 OS=Escherichia coli (strain K12) OX=83333 GN=rpsJ PE=1 SV=1	518	11728	15	15	11	11	60.2
147	1	P0A7R6|RS10_ECOL6	30S ribosomal protein S10 OS=Escherichia coli O6:H1 (strain CFT073 / ATCC 700928 / UPEC) OX=199310 GN=rpsJ PE=3 SV=1	518	11728	15	15	11	11	60.2
147	1	P0A7R7|RS10_ECO57	30S ribosomal protein S10 OS=Escherichia coli O157:H7 OX=83334 GN=rpsJ PE=3 SV=1	518	11728	15	15	11	11	60.2
147	1	Q0TCE0|RS10_ECOL5	30S ribosomal protein S10 OS=Escherichia coli O6:K15:H31 (strain 536 / UPEC) OX=362663 GN=rpsJ PE=3 SV=1	518	11728	15	15	11	11	60.2
147	1	A1AGK8|RS10_ECOK1	30S ribosomal protein S10 OS=Escherichia coli O1:K1 / APEC OX=405955 GN=rpsJ PE=3 SV=1	518	11728	15	15	11	11	60.2
147	1	B1IPX8|RS10_ECOLC	30S ribosomal protein S10 OS=Escherichia coli (strain ATCC 8739 / DSM 1576 / Crooks) OX=481805 GN=rpsJ PE=3 SV=1	518	11728	15	15	11	11	60.2
147	1	B1LHD5|RS10_ECOSM	30S ribosomal protein S10 OS=Escherichia coli (strain SMS-3-5 / SECEC) OX=439855 GN=rpsJ PE=3 SV=1	518	11728	15	15	11	11	60.2
147	1	B1X6H2|RS10_ECODH	30S ribosomal protein S10 OS=Escherichia coli (strain K12 / DH10B) OX=316385 GN=rpsJ PE=3 SV=1	518	11728	15	15	11	11	60.2
147	1	Q1R601|RS10_ECOUT	30S ribosomal protein S10 OS=Escherichia coli (strain UTI89 / UPEC) OX=364106 GN=rpsJ PE=3 SV=1	518	11728	15	15	11	11	60.2
147	1	C4ZUH6|RS10_ECOBW	30S ribosomal protein S10 OS=Escherichia coli (strain K12 / MC4100 / BW2952) OX=595496 GN=rpsJ PE=3 SV=1	518	11728	15	15	11	11	60.2
147	1	B5YTP2|RS10_ECO5E	30S ribosomal protein S10 OS=Escherichia coli O157:H7 (strain EC4115 / EHEC) OX=444450 GN=rpsJ PE=3 SV=1	518	11728	15	15	11	11	60.2
147	1	B6I235|RS10_ECOSE	30S ribosomal protein S10 OS=Escherichia coli (strain SE11) OX=409438 GN=rpsJ PE=3 SV=1	518	11728	15	15	11	11	60.2
147	1	A7ZSL0|RS10_ECO24	30S ribosomal protein S10 OS=Escherichia coli O139:H28 (strain E24377A / ETEC) OX=331111 GN=rpsJ PE=3 SV=1	518	11728	15	15	11	11	60.2
147	1	B7L4L0|RS10_ECO55	30S ribosomal protein S10 OS=Escherichia coli (strain 55989 / EAEC) OX=585055 GN=rpsJ PE=3 SV=1	518	11728	15	15	11	11	60.2
147	1	B7M1N5|RS10_ECO8A	30S ribosomal protein S10 OS=Escherichia coli O8 (strain IAI1) OX=585034 GN=rpsJ PE=3 SV=1	518	11728	15	15	11	11	60.2
147	1	B7MCT6|RS10_ECO45	30S ribosomal protein S10 OS=Escherichia coli O45:K1 (strain S88 / ExPEC) OX=585035 GN=rpsJ PE=3 SV=1	518	11728	15	15	11	11	60.2
147	1	B7N1A5|RS10_ECO81	30S ribosomal protein S10 OS=Escherichia coli O81 (strain ED1a) OX=585397 GN=rpsJ PE=3 SV=1	518	11728	15	15	11	11	60.2
147	1	B7NDU2|RS10_ECOLU	30S ribosomal protein S10 OS=Escherichia coli O17:K52:H18 (strain UMN026 / ExPEC) OX=585056 GN=rpsJ PE=3 SV=1	518	11728	15	15	11	11	60.2
147	1	B7NLP0|RS10_ECO7I	30S ribosomal protein S10 OS=Escherichia coli O7:K1 (strain IAI39 / ExPEC) OX=585057 GN=rpsJ PE=3 SV=1	518	11728	15	15	11	11	60.2
147	1	B7UK45|RS10_ECO27	30S ribosomal protein S10 OS=Escherichia coli O127:H6 (strain E2348/69 / EPEC) OX=574521 GN=rpsJ PE=3 SV=1	518	11728	15	15	11	11	60.2
147	1	A8A5C6|RS10_ECOHS	30S ribosomal protein S10 OS=Escherichia coli O9:H4 (strain HS) OX=331112 GN=rpsJ PE=3 SV=1	518	11728	15	15	11	11	60.2
148	1	P28631|HOLB_ECOLI	DNA polymerase III subunit delta~ OS=Escherichia coli (strain K12) OX=83333 GN=holB PE=1 SV=2	517	37312	12	11	11	10	50.3
149	1	B1IR80|SECA_ECOLC	Protein translocase subunit SecA OS=Escherichia coli (strain ATCC 8739 / DSM 1576 / Crooks) OX=481805 GN=secA PE=3 SV=1	515	102187	15	15	13	13	20.8
149	1	B1LG35|SECA_ECOSM	Protein translocase subunit SecA OS=Escherichia coli (strain SMS-3-5 / SECEC) OX=439855 GN=secA PE=3 SV=1	515	102187	15	15	13	13	20.8
149	1	B1XC75|SECA_ECODH	Protein translocase subunit SecA OS=Escherichia coli (strain K12 / DH10B) OX=316385 GN=secA PE=3 SV=1	515	102187	15	15	13	13	20.8
149	1	C4ZRJ3|SECA_ECOBW	Protein translocase subunit SecA OS=Escherichia coli (strain K12 / MC4100 / BW2952) OX=595496 GN=secA PE=3 SV=1	515	102187	15	15	13	13	20.8
149	1	B6HZ76|SECA_ECOSE	Protein translocase subunit SecA OS=Escherichia coli (strain SE11) OX=409438 GN=secA PE=3 SV=1	515	102187	15	15	13	13	20.8
149	1	A7ZHI9|SECA_ECO24	Protein translocase subunit SecA OS=Escherichia coli O139:H28 (strain E24377A / ETEC) OX=331111 GN=secA PE=3 SV=1	515	102187	15	15	13	13	20.8
149	1	A7ZW50|SECA_ECOHS	Protein translocase subunit SecA OS=Escherichia coli O9:H4 (strain HS) OX=331112 GN=secA PE=3 SV=1	515	102215	15	15	13	13	20.8
149	1	B7LFW8|SECA_ECO55	Protein translocase subunit SecA OS=Escherichia coli (strain 55989 / EAEC) OX=585055 GN=secA PE=3 SV=1	515	102157	15	15	13	13	20.8
149	1	B7M141|SECA_ECO8A	Protein translocase subunit SecA OS=Escherichia coli O8 (strain IAI1) OX=585034 GN=secA PE=3 SV=1	515	102187	15	15	13	13	20.8
149	1	P10408|SECA_ECOLI	Protein translocase subunit SecA OS=Escherichia coli (strain K12) OX=83333 GN=secA PE=1 SV=2	515	102187	15	15	13	13	20.8
149		B5YZD4|SECA_ECO5E	Protein translocase subunit SecA OS=Escherichia coli O157:H7 (strain EC4115 / EHEC) OX=444450 GN=secA PE=3 SV=1	432	102129	14	14	12	12	18.9
149		B7MNV7|SECA_ECO81	Protein translocase subunit SecA OS=Escherichia coli O81 (strain ED1a) OX=585397 GN=secA PE=3 SV=1	432	102129	14	14	12	12	18.9
149		B7N7X1|SECA_ECOLU	Protein translocase subunit SecA OS=Escherichia coli O17:K52:H18 (strain UMN026 / ExPEC) OX=585056 GN=secA PE=3 SV=1	432	102129	14	14	12	12	18.9
149		B7NHK4|SECA_ECO7I	Protein translocase subunit SecA OS=Escherichia coli O7:K1 (strain IAI39 / ExPEC) OX=585057 GN=secA PE=3 SV=1	432	102129	14	14	12	12	18.9
149		B7UIE8|SECA_ECO27	Protein translocase subunit SecA OS=Escherichia coli O127:H6 (strain E2348/69 / EPEC) OX=574521 GN=secA PE=3 SV=1	432	102111	14	14	12	12	18.9
149		Q8FL61|SECA_ECOL6	Protein translocase subunit SecA OS=Escherichia coli O6:H1 (strain CFT073 / ATCC 700928 / UPEC) OX=199310 GN=secA PE=3 SV=1	432	102129	14	14	12	12	18.9
149		Q8X996|SECA_ECO57	Protein translocase subunit SecA OS=Escherichia coli O157:H7 OX=83334 GN=secA PE=3 SV=1	432	102129	14	14	12	12	18.9
149		Q0TLP1|SECA_ECOL5	Protein translocase subunit SecA OS=Escherichia coli O6:K15:H31 (strain 536 / UPEC) OX=362663 GN=secA PE=3 SV=1	421	102157	13	13	11	11	18.3
149		A1A7E3|SECA_ECOK1	Protein translocase subunit SecA OS=Escherichia coli O1:K1 / APEC OX=405955 GN=secA PE=3 SV=1	420	102155	13	13	11	11	15.9
149		Q1RG97|SECA_ECOUT	Protein translocase subunit SecA OS=Escherichia coli (strain UTI89 / UPEC) OX=364106 GN=secA PE=3 SV=1	420	102155	13	13	11	11	15.9
149		B7MAM1|SECA_ECO45	Protein translocase subunit SecA OS=Escherichia coli O45:K1 (strain S88 / ExPEC) OX=585035 GN=secA PE=3 SV=1	420	102155	13	13	11	11	15.9
150	1	P20966|PTFBC_ECOLI	PTS system fructose-specific EIIB~BC component OS=Escherichia coli (strain K12) OX=83333 GN=fruA PE=1 SV=1	511	57824	11	11	9	9	15.6
151	1	P76403|YEGQ_ECOLI	Uncharacterized protease YegQ OS=Escherichia coli (strain K12) OX=83333 GN=yegQ PE=3 SV=1	508	51446	16	14	14	12	37.7
152	1	P07014|SDHB_ECOLI	Succinate dehydrogenase iron-sulfur subunit OS=Escherichia coli (strain K12) OX=83333 GN=sdhB PE=1 SV=1	505	27379	15	14	11	11	53.8
153	1	P0A7E5|PYRG_ECOLI	CTP synthase OS=Escherichia coli (strain K12) OX=83333 GN=pyrG PE=1 SV=2	504	60792	19	19	18	18	31.4
153	1	P0A7E6|PYRG_ECOL6	CTP synthase OS=Escherichia coli O6:H1 (strain CFT073 / ATCC 700928 / UPEC) OX=199310 GN=pyrG PE=3 SV=2	504	60792	19	19	18	18	31.4
153	1	P0A7E7|PYRG_ECO57	CTP synthase OS=Escherichia coli O157:H7 OX=83334 GN=pyrG PE=3 SV=2	504	60792	19	19	18	18	31.4
153	1	Q0TE79|PYRG_ECOL5	CTP synthase OS=Escherichia coli O6:K15:H31 (strain 536 / UPEC) OX=362663 GN=pyrG PE=3 SV=1	504	60792	19	19	18	18	31.4
153	1	A1AEW8|PYRG_ECOK1	CTP synthase OS=Escherichia coli O1:K1 / APEC OX=405955 GN=pyrG PE=3 SV=1	504	60792	19	19	18	18	31.4
153	1	B1IU61|PYRG_ECOLC	CTP synthase OS=Escherichia coli (strain ATCC 8739 / DSM 1576 / Crooks) OX=481805 GN=pyrG PE=3 SV=1	504	60792	19	19	18	18	31.4
153	1	B1LQB3|PYRG_ECOSM	CTP synthase OS=Escherichia coli (strain SMS-3-5 / SECEC) OX=439855 GN=pyrG PE=3 SV=1	504	60792	19	19	18	18	31.4
153	1	B1XDJ0|PYRG_ECODH	CTP synthase OS=Escherichia coli (strain K12 / DH10B) OX=316385 GN=pyrG PE=3 SV=1	504	60792	19	19	18	18	31.4
153	1	Q1R7R3|PYRG_ECOUT	CTP synthase OS=Escherichia coli (strain UTI89 / UPEC) OX=364106 GN=pyrG PE=3 SV=1	504	60792	19	19	18	18	31.4
153	1	C4ZZT3|PYRG_ECOBW	CTP synthase OS=Escherichia coli (strain K12 / MC4100 / BW2952) OX=595496 GN=pyrG PE=3 SV=1	504	60792	19	19	18	18	31.4
153	1	B5Z3E4|PYRG_ECO5E	CTP synthase OS=Escherichia coli O157:H7 (strain EC4115 / EHEC) OX=444450 GN=pyrG PE=3 SV=1	504	60792	19	19	18	18	31.4
153	1	B6I6H6|PYRG_ECOSE	CTP synthase OS=Escherichia coli (strain SE11) OX=409438 GN=pyrG PE=3 SV=1	504	60792	19	19	18	18	31.4
153	1	A7ZQM3|PYRG_ECO24	CTP synthase OS=Escherichia coli O139:H28 (strain E24377A / ETEC) OX=331111 GN=pyrG PE=3 SV=1	504	60792	19	19	18	18	31.4
153	1	B7LEK0|PYRG_ECO55	CTP synthase OS=Escherichia coli (strain 55989 / EAEC) OX=585055 GN=pyrG PE=3 SV=1	504	60792	19	19	18	18	31.4
153	1	B7LXJ6|PYRG_ECO8A	CTP synthase OS=Escherichia coli O8 (strain IAI1) OX=585034 GN=pyrG PE=3 SV=1	504	60792	19	19	18	18	31.4
153	1	B7MLA1|PYRG_ECO45	CTP synthase OS=Escherichia coli O45:K1 (strain S88 / ExPEC) OX=585035 GN=pyrG PE=3 SV=1	504	60792	19	19	18	18	31.4
153	1	B7MZ76|PYRG_ECO81	CTP synthase OS=Escherichia coli O81 (strain ED1a) OX=585397 GN=pyrG PE=3 SV=1	504	60792	19	19	18	18	31.4
153	1	B7N716|PYRG_ECOLU	CTP synthase OS=Escherichia coli O17:K52:H18 (strain UMN026 / ExPEC) OX=585056 GN=pyrG PE=3 SV=1	504	60792	19	19	18	18	31.4
153	1	B7NV70|PYRG_ECO7I	CTP synthase OS=Escherichia coli O7:K1 (strain IAI39 / ExPEC) OX=585057 GN=pyrG PE=3 SV=1	504	60792	19	19	18	18	31.4
153	1	A8A3R5|PYRG_ECOHS	CTP synthase OS=Escherichia coli O9:H4 (strain HS) OX=331112 GN=pyrG PE=3 SV=1	504	60792	19	19	18	18	31.4
153		B7UHJ6|PYRG_ECO27	CTP synthase OS=Escherichia coli O127:H6 (strain E2348/69 / EPEC) OX=574521 GN=pyrG PE=3 SV=1	470	60794	18	18	17	17	29.4
154	1	P33030|YEIR_ECOLI	Zinc-binding GTPase YeiR OS=Escherichia coli (strain K12) OX=83333 GN=yeiR PE=1 SV=2	501	36376	13	13	12	12	42.1
155	1	P0AA43|RSUA_ECOLI	Ribosomal small subunit pseudouridine synthase A OS=Escherichia coli (strain K12) OX=83333 GN=rsuA PE=1 SV=1	496	25963	13	13	9	9	77.5
155	1	P0AA44|RSUA_ECOL6	Ribosomal small subunit pseudouridine synthase A OS=Escherichia coli O6:H1 (strain CFT073 / ATCC 700928 / UPEC) OX=199310 GN=rsuA PE=3 SV=1	496	25963	13	13	9	9	77.5
155	1	P0AA45|RSUA_ECO57	Ribosomal small subunit pseudouridine synthase A OS=Escherichia coli O157:H7 OX=83334 GN=rsuA PE=3 SV=1	496	25963	13	13	9	9	77.5
156	1	Q8XA23|NADB_ECO57	L-aspartate oxidase OS=Escherichia coli O157:H7 OX=83334 GN=nadB PE=3 SV=1	496	60854	12	12	11	11	28.5
156		P10902|NADB_ECOLI	L-aspartate oxidase OS=Escherichia coli (strain K12) OX=83333 GN=nadB PE=1 SV=4	412	60813	9	9	8	8	23.7
157	1	P02930|TOLC_ECOLI	Outer membrane protein TolC OS=Escherichia coli (strain K12) OX=83333 GN=tolC PE=1 SV=3	495	53708	11	9	8	8	23.1
158	1	P32176|FDOG_ECOLI	Formate dehydrogenase-O major subunit OS=Escherichia coli (strain K12) OX=83333 GN=fdoG PE=1 SV=5	494	113277	15	15	14	14	24.8
158		P24183|FDNG_ECOLI	Formate dehydrogenase, nitrate-inducible, major subunit OS=Escherichia coli (strain K12) OX=83333 GN=fdnG PE=1 SV=3	82	113634	1	1	1	1	1.4
159	1	P0ABU9|TOLQ_ECOLI	Tol-Pal system protein TolQ OS=Escherichia coli (strain K12) OX=83333 GN=tolQ PE=1 SV=1	494	25581	10	8	7	6	37.8
159	1	P0ABV0|TOLQ_ECO57	Tol-Pal system protein TolQ OS=Escherichia coli O157:H7 OX=83334 GN=tolQ PE=3 SV=1	494	25581	10	8	7	6	37.8
160	1	P76002|PLIG_ECOLI	Inhibitor of g-type lysozyme OS=Escherichia coli (strain K12) OX=83333 GN=pliG PE=1 SV=1	490	14897	8	8	6	6	60.9
161	1	B6I4B5|GPPA_ECOSE	Guanosine-5~-triphosphate,3~-diphosphate pyrophosphatase OS=Escherichia coli (strain SE11) OX=409438 GN=gppA PE=3 SV=1	487	55307	10	9	9	9	30.8
161	1	A7ZTY0|GPPA_ECO24	Guanosine-5~-triphosphate,3~-diphosphate pyrophosphatase OS=Escherichia coli O139:H28 (strain E24377A / ETEC) OX=331111 GN=gppA PE=3 SV=1	487	55307	10	9	9	9	30.8
161	1	B7M5C6|GPPA_ECO8A	Guanosine-5~-triphosphate,3~-diphosphate pyrophosphatase OS=Escherichia coli O8 (strain IAI1) OX=585034 GN=gppA PE=3 SV=1	487	55307	10	9	9	9	30.8
161		A1AHU9|GPPA_ECOK1	Guanosine-5~-triphosphate,3~-diphosphate pyrophosphatase OS=Escherichia coli O1:K1 / APEC OX=405955 GN=gppA PE=3 SV=2	408	55367	9	8	8	8	26.7
161		B1IWC1|GPPA_ECOLC	Guanosine-5~-triphosphate,3~-diphosphate pyrophosphatase OS=Escherichia coli (strain ATCC 8739 / DSM 1576 / Crooks) OX=481805 GN=gppA PE=3 SV=1	408	55293	9	8	8	8	26.7
161		B1LLV2|GPPA_ECOSM	Guanosine-5~-triphosphate,3~-diphosphate pyrophosphatase OS=Escherichia coli (strain SMS-3-5 / SECEC) OX=439855 GN=gppA PE=3 SV=1	408	55367	9	8	8	8	26.7
161		B1X9Z3|GPPA_ECODH	Guanosine-5~-triphosphate,3~-diphosphate pyrophosphatase OS=Escherichia coli (strain K12 / DH10B) OX=316385 GN=gppA PE=3 SV=1	408	55293	9	8	8	8	26.7
161		Q1R4G0|GPPA_ECOUT	Guanosine-5~-triphosphate,3~-diphosphate pyrophosphatase OS=Escherichia coli (strain UTI89 / UPEC) OX=364106 GN=gppA PE=3 SV=2	408	55367	9	8	8	8	26.7
161		C4ZZ47|GPPA_ECOBW	Guanosine-5~-triphosphate,3~-diphosphate pyrophosphatase OS=Escherichia coli (strain K12 / MC4100 / BW2952) OX=595496 GN=gppA PE=3 SV=1	408	55293	9	8	8	8	26.7
161		B5YY27|GPPA_ECO5E	Guanosine-5~-triphosphate,3~-diphosphate pyrophosphatase OS=Escherichia coli O157:H7 (strain EC4115 / EHEC) OX=444450 GN=gppA PE=3 SV=1	408	55293	9	8	8	8	26.7
161		B7L8C0|GPPA_ECO55	Guanosine-5~-triphosphate,3~-diphosphate pyrophosphatase OS=Escherichia coli (strain 55989 / EAEC) OX=585055 GN=gppA PE=3 SV=1	408	55319	9	8	8	8	26.7
161		B7MGI9|GPPA_ECO45	Guanosine-5~-triphosphate,3~-diphosphate pyrophosphatase OS=Escherichia coli O45:K1 (strain S88 / ExPEC) OX=585035 GN=gppA PE=3 SV=1	408	55367	9	8	8	8	26.7
161		B7N272|GPPA_ECO81	Guanosine-5~-triphosphate,3~-diphosphate pyrophosphatase OS=Escherichia coli O81 (strain ED1a) OX=585397 GN=gppA PE=3 SV=1	408	55383	9	8	8	8	26.7
161		B7NF84|GPPA_ECOLU	Guanosine-5~-triphosphate,3~-diphosphate pyrophosphatase OS=Escherichia coli O17:K52:H18 (strain UMN026 / ExPEC) OX=585056 GN=gppA PE=3 SV=1	408	55336	9	8	8	8	26.7
161		B7NTG3|GPPA_ECO7I	Guanosine-5~-triphosphate,3~-diphosphate pyrophosphatase OS=Escherichia coli O7:K1 (strain IAI39 / ExPEC) OX=585057 GN=gppA PE=3 SV=1	408	55309	9	8	8	8	26.7
161		B7UMN4|GPPA_ECO27	Guanosine-5~-triphosphate,3~-diphosphate pyrophosphatase OS=Escherichia coli O127:H6 (strain E2348/69 / EPEC) OX=574521 GN=gppA PE=3 SV=1	408	55367	9	8	8	8	26.7
161		A8A6N3|GPPA_ECOHS	Guanosine-5~-triphosphate,3~-diphosphate pyrophosphatase OS=Escherichia coli O9:H4 (strain HS) OX=331112 GN=gppA PE=3 SV=1	408	55293	9	8	8	8	26.7
161		Q8FBR0|GPPA_ECOL6	Guanosine-5~-triphosphate,3~-diphosphate pyrophosphatase OS=Escherichia coli O6:H1 (strain CFT073 / ATCC 700928 / UPEC) OX=199310 GN=gppA PE=3 SV=2	408	55383	9	8	8	8	26.7
161		Q8XAT5|GPPA_ECO57	Guanosine-5~-triphosphate,3~-diphosphate pyrophosphatase OS=Escherichia coli O157:H7 OX=83334 GN=gppA PE=3 SV=1	408	55293	9	8	8	8	26.7
161		P25552|GPPA_ECOLI	Guanosine-5~-triphosphate,3~-diphosphate pyrophosphatase OS=Escherichia coli (strain K12) OX=83333 GN=gppA PE=1 SV=3	408	55293	9	8	8	8	26.7
162	1	P0A6X3|HFQ_ECOLI	RNA-binding protein Hfq OS=Escherichia coli (strain K12) OX=83333 GN=hfq PE=1 SV=2	481	11160	17	15	9	8	53.9
162	1	P0A6X4|HFQ_ECOL6	RNA-binding protein Hfq OS=Escherichia coli O6:H1 (strain CFT073 / ATCC 700928 / UPEC) OX=199310 GN=hfq PE=3 SV=2	481	11160	17	15	9	8	53.9
162	1	P0A6X5|HFQ_ECO57	RNA-binding protein Hfq OS=Escherichia coli O157:H7 OX=83334 GN=hfq PE=3 SV=2	481	11160	17	15	9	8	53.9
162	1	Q0T9M1|HFQ_ECOL5	RNA-binding protein Hfq OS=Escherichia coli O6:K15:H31 (strain 536 / UPEC) OX=362663 GN=hfq PE=3 SV=1	481	11160	17	15	9	8	53.9
162	1	A1AJ78|HFQ_ECOK1	RNA-binding protein Hfq OS=Escherichia coli O1:K1 / APEC OX=405955 GN=hfq PE=3 SV=1	481	11160	17	15	9	8	53.9
162	1	B1IT34|HFQ_ECOLC	RNA-binding protein Hfq OS=Escherichia coli (strain ATCC 8739 / DSM 1576 / Crooks) OX=481805 GN=hfq PE=3 SV=1	481	11160	17	15	9	8	53.9
162	1	B1LQJ2|HFQ_ECOSM	RNA-binding protein Hfq OS=Escherichia coli (strain SMS-3-5 / SECEC) OX=439855 GN=hfq PE=3 SV=1	481	11160	17	15	9	8	53.9
162	1	B1XDS3|HFQ_ECODH	RNA-binding protein Hfq OS=Escherichia coli (strain K12 / DH10B) OX=316385 GN=hfq PE=3 SV=1	481	11160	17	15	9	8	53.9
162	1	Q1R388|HFQ_ECOUT	RNA-binding protein Hfq OS=Escherichia coli (strain UTI89 / UPEC) OX=364106 GN=hfq PE=3 SV=1	481	11160	17	15	9	8	53.9
162	1	C4ZR49|HFQ_ECOBW	RNA-binding protein Hfq OS=Escherichia coli (strain K12 / MC4100 / BW2952) OX=595496 GN=hfq PE=3 SV=1	481	11160	17	15	9	8	53.9
162	1	B5Z2H8|HFQ_ECO5E	RNA-binding protein Hfq OS=Escherichia coli O157:H7 (strain EC4115 / EHEC) OX=444450 GN=hfq PE=3 SV=1	481	11160	17	15	9	8	53.9
162	1	B6I276|HFQ_ECOSE	RNA-binding protein Hfq OS=Escherichia coli (strain SE11) OX=409438 GN=hfq PE=3 SV=1	481	11160	17	15	9	8	53.9
162	1	A7ZV41|HFQ_ECO24	RNA-binding protein Hfq OS=Escherichia coli O139:H28 (strain E24377A / ETEC) OX=331111 GN=hfq PE=3 SV=1	481	11160	17	15	9	8	53.9
162	1	B7LC31|HFQ_ECO55	RNA-binding protein Hfq OS=Escherichia coli (strain 55989 / EAEC) OX=585055 GN=hfq PE=3 SV=1	481	11160	17	15	9	8	53.9
162	1	B7M8T2|HFQ_ECO8A	RNA-binding protein Hfq OS=Escherichia coli O8 (strain IAI1) OX=585034 GN=hfq PE=3 SV=1	481	11160	17	15	9	8	53.9
162	1	B7MKX6|HFQ_ECO45	RNA-binding protein Hfq OS=Escherichia coli O45:K1 (strain S88 / ExPEC) OX=585035 GN=hfq PE=3 SV=1	481	11160	17	15	9	8	53.9
162	1	B7MSJ0|HFQ_ECO81	RNA-binding protein Hfq OS=Escherichia coli O81 (strain ED1a) OX=585397 GN=hfq PE=3 SV=1	481	11160	17	15	9	8	53.9
162	1	B7NGA6|HFQ_ECOLU	RNA-binding protein Hfq OS=Escherichia coli O17:K52:H18 (strain UMN026 / ExPEC) OX=585056 GN=hfq PE=3 SV=1	481	11203	17	15	9	8	53.9
162	1	B7NTM8|HFQ_ECO7I	RNA-binding protein Hfq OS=Escherichia coli O7:K1 (strain IAI39 / ExPEC) OX=585057 GN=hfq PE=3 SV=1	481	11160	17	15	9	8	53.9
162	1	B7UQI1|HFQ_ECO27	RNA-binding protein Hfq OS=Escherichia coli O127:H6 (strain E2348/69 / EPEC) OX=574521 GN=hfq PE=3 SV=1	481	11160	17	15	9	8	53.9
162	1	A8A7R6|HFQ_ECOHS	RNA-binding protein Hfq OS=Escherichia coli O9:H4 (strain HS) OX=331112 GN=hfq PE=3 SV=1	481	11160	17	15	9	8	53.9
163	1	P0AG20|RELA_ECOLI	GTP pyrophosphokinase OS=Escherichia coli (strain K12) OX=83333 GN=relA PE=1 SV=1	478	84450	14	13	13	12	24.7
163	1	P0AG21|RELA_ECOL6	GTP pyrophosphokinase OS=Escherichia coli O6:H1 (strain CFT073 / ATCC 700928 / UPEC) OX=199310 GN=relA PE=3 SV=1	478	84450	14	13	13	12	24.7
163	1	P0AG22|RELA_ECO57	GTP pyrophosphokinase OS=Escherichia coli O157:H7 OX=83334 GN=relA PE=3 SV=1	478	84450	14	13	13	12	24.7
164	1	P62593|BLAT_ECOLX	Beta-lactamase TEM OS=Escherichia coli OX=562 GN=bla PE=1 SV=1	476	31666	12	12	12	12	61.2
164		O08337|BLA8_ECOLX	Beta-lactamase SHV-8 OS=Escherichia coli OX=562 GN=bla PE=3 SV=1	15	31374	1	1	1	1	2.8
164		P0A9Z7|BLA2_ECOLX	Beta-lactamase SHV-2 OS=Escherichia coli OX=562 GN=bla PE=1 SV=1	15	31405	1	1	1	1	2.8
164		P0AD63|BLA1_ECOLX	Beta-lactamase SHV-1 OS=Escherichia coli OX=562 GN=bla PE=1 SV=1	15	31375	1	1	1	1	2.8
164		Q9S169|BLA24_ECOLX	Beta-lactamase SHV-24 OS=Escherichia coli OX=562 GN=bla PE=1 SV=1	15	31317	1	1	1	1	2.8
164		Q93LM8|BLA34_ECOLX	Beta-lactamase SHV-34 OS=Escherichia coli OX=562 GN=bla PE=3 SV=1	15	31298	1	1	1	1	2.8
165	1	P28904|TREC_ECOLI	Trehalose-6-phosphate hydrolase OS=Escherichia coli (strain K12) OX=83333 GN=treC PE=1 SV=3	474	64082	14	10	12	10	32.7
166	1	B1IZI5|LLDD_ECOLC	L-lactate dehydrogenase OS=Escherichia coli (strain ATCC 8739 / DSM 1576 / Crooks) OX=481805 GN=lldD PE=3 SV=1	473	42872	18	17	13	13	43.4
166	1	B1X8M0|LLDD_ECODH	L-lactate dehydrogenase OS=Escherichia coli (strain K12 / DH10B) OX=316385 GN=lldD PE=3 SV=1	473	42872	18	17	13	13	43.4
166	1	C4ZXJ7|LLDD_ECOBW	L-lactate dehydrogenase OS=Escherichia coli (strain K12 / MC4100 / BW2952) OX=595496 GN=lldD PE=3 SV=1	473	42872	18	17	13	13	43.4
166	1	B7NER0|LLDD_ECOLU	L-lactate dehydrogenase OS=Escherichia coli O17:K52:H18 (strain UMN026 / ExPEC) OX=585056 GN=lldD PE=3 SV=1	473	42872	18	17	13	13	43.4
166	1	A8A670|LLDD_ECOHS	L-lactate dehydrogenase OS=Escherichia coli O9:H4 (strain HS) OX=331112 GN=lldD PE=3 SV=1	473	42872	18	17	13	13	43.4
166	1	P33232|LLDD_ECOLI	L-lactate dehydrogenase OS=Escherichia coli (strain K12) OX=83333 GN=lldD PE=1 SV=1	473	42872	18	17	13	13	43.4
166		A7ZTF9|LLDD_ECO24	L-lactate dehydrogenase OS=Escherichia coli O139:H28 (strain E24377A / ETEC) OX=331111 GN=lldD PE=3 SV=1	451	42902	17	16	12	12	40.7
166		B5YWA7|LLDD_ECO5E	L-lactate dehydrogenase OS=Escherichia coli O157:H7 (strain EC4115 / EHEC) OX=444450 GN=lldD PE=3 SV=1	451	42902	17	16	12	12	40.7
166		B6I3I4|LLDD_ECOSE	L-lactate dehydrogenase OS=Escherichia coli (strain SE11) OX=409438 GN=lldD PE=3 SV=1	451	42902	17	16	12	12	40.7
166		B7L725|LLDD_ECO55	L-lactate dehydrogenase OS=Escherichia coli (strain 55989 / EAEC) OX=585055 GN=lldD PE=3 SV=1	451	42902	17	16	12	12	40.7
166		B7M492|LLDD_ECO8A	L-lactate dehydrogenase OS=Escherichia coli O8 (strain IAI1) OX=585034 GN=lldD PE=3 SV=1	451	42902	17	16	12	12	40.7
166		Q8XDF7|LLDD_ECO57	L-lactate dehydrogenase OS=Escherichia coli O157:H7 OX=83334 GN=lldD PE=3 SV=1	451	42902	17	16	12	12	40.7
166		B7NPB4|LLDD_ECO7I	L-lactate dehydrogenase OS=Escherichia coli O7:K1 (strain IAI39 / ExPEC) OX=585057 GN=lldD PE=3 SV=1	429	42858	15	14	12	12	38.9
166		Q0TBK1|LLDD_ECOL5	L-lactate dehydrogenase OS=Escherichia coli O6:K15:H31 (strain 536 / UPEC) OX=362663 GN=lldD PE=3 SV=1	429	42858	15	14	12	12	38.9
166		Q8FCB1|LLDD_ECOL6	L-lactate dehydrogenase OS=Escherichia coli O6:H1 (strain CFT073 / ATCC 700928 / UPEC) OX=199310 GN=lldD PE=3 SV=1	429	42858	15	14	12	12	38.9
166		B7N251|LLDD_ECO81	L-lactate dehydrogenase OS=Escherichia coli O81 (strain ED1a) OX=585397 GN=lldD PE=3 SV=1	428	42872	14	13	11	11	35.6
166		B7ULG1|LLDD_ECO27	L-lactate dehydrogenase OS=Escherichia coli O127:H6 (strain E2348/69 / EPEC) OX=574521 GN=lldD PE=3 SV=1	396	42839	14	13	11	11	33.6
166		B1LK44|LLDD_ECOSM	L-lactate dehydrogenase OS=Escherichia coli (strain SMS-3-5 / SECEC) OX=439855 GN=lldD PE=3 SV=1	331	42874	15	14	11	11	36.6
166		A1AHE2|LLDD_ECOK1	L-lactate dehydrogenase OS=Escherichia coli O1:K1 / APEC OX=405955 GN=lldD PE=3 SV=1	309	42918	13	12	11	11	34.8
166		Q1R4Z0|LLDD_ECOUT	L-lactate dehydrogenase OS=Escherichia coli (strain UTI89 / UPEC) OX=364106 GN=lldD PE=3 SV=1	309	42914	13	12	11	11	34.8
166		B7MFG9|LLDD_ECO45	L-lactate dehydrogenase OS=Escherichia coli O45:K1 (strain S88 / ExPEC) OX=585035 GN=lldD PE=3 SV=1	309	42914	13	12	11	11	34.8
167	1	P0A873|TRMD_ECOLI	tRNA (guanine-N(1)-)-methyltransferase OS=Escherichia coli (strain K12) OX=83333 GN=trmD PE=1 SV=1	471	28518	10	10	7	7	47.1
167	1	P0A874|TRMD_ECOL6	tRNA (guanine-N(1)-)-methyltransferase OS=Escherichia coli O6:H1 (strain CFT073 / ATCC 700928 / UPEC) OX=199310 GN=trmD PE=3 SV=1	471	28518	10	10	7	7	47.1
167	1	P0A875|TRMD_ECO57	tRNA (guanine-N(1)-)-methyltransferase OS=Escherichia coli O157:H7 OX=83334 GN=trmD PE=3 SV=1	471	28518	10	10	7	7	47.1
167	1	Q0TEN2|TRMD_ECOL5	tRNA (guanine-N(1)-)-methyltransferase OS=Escherichia coli O6:K15:H31 (strain 536 / UPEC) OX=362663 GN=trmD PE=3 SV=1	471	28518	10	10	7	7	47.1
167	1	B1IVM6|TRMD_ECOLC	tRNA (guanine-N(1)-)-methyltransferase OS=Escherichia coli (strain ATCC 8739 / DSM 1576 / Crooks) OX=481805 GN=trmD PE=3 SV=1	471	28518	10	10	7	7	47.1
167	1	B1LPB4|TRMD_ECOSM	tRNA (guanine-N(1)-)-methyltransferase OS=Escherichia coli (strain SMS-3-5 / SECEC) OX=439855 GN=trmD PE=3 SV=1	471	28518	10	10	7	7	47.1
167	1	B1XBS9|TRMD_ECODH	tRNA (guanine-N(1)-)-methyltransferase OS=Escherichia coli (strain K12 / DH10B) OX=316385 GN=trmD PE=3 SV=1	471	28518	10	10	7	7	47.1
167	1	Q1R8B8|TRMD_ECOUT	tRNA (guanine-N(1)-)-methyltransferase OS=Escherichia coli (strain UTI89 / UPEC) OX=364106 GN=trmD PE=3 SV=1	471	28518	10	10	7	7	47.1
167	1	C4ZYM5|TRMD_ECOBW	tRNA (guanine-N(1)-)-methyltransferase OS=Escherichia coli (strain K12 / MC4100 / BW2952) OX=595496 GN=trmD PE=3 SV=1	471	28518	10	10	7	7	47.1
167	1	B5Z226|TRMD_ECO5E	tRNA (guanine-N(1)-)-methyltransferase OS=Escherichia coli O157:H7 (strain EC4115 / EHEC) OX=444450 GN=trmD PE=3 SV=1	471	28518	10	10	7	7	47.1
167	1	B6I629|TRMD_ECOSE	tRNA (guanine-N(1)-)-methyltransferase OS=Escherichia coli (strain SE11) OX=409438 GN=trmD PE=3 SV=1	471	28518	10	10	7	7	47.1
167	1	A7ZQ47|TRMD_ECO24	tRNA (guanine-N(1)-)-methyltransferase OS=Escherichia coli O139:H28 (strain E24377A / ETEC) OX=331111 GN=trmD PE=3 SV=1	471	28518	10	10	7	7	47.1
167	1	B7LDJ6|TRMD_ECO55	tRNA (guanine-N(1)-)-methyltransferase OS=Escherichia coli (strain 55989 / EAEC) OX=585055 GN=trmD PE=3 SV=1	471	28518	10	10	7	7	47.1
167	1	B7M976|TRMD_ECO8A	tRNA (guanine-N(1)-)-methyltransferase OS=Escherichia coli O8 (strain IAI1) OX=585034 GN=trmD PE=3 SV=1	471	28518	10	10	7	7	47.1
167	1	B7MIU5|TRMD_ECO45	tRNA (guanine-N(1)-)-methyltransferase OS=Escherichia coli O45:K1 (strain S88 / ExPEC) OX=585035 GN=trmD PE=3 SV=1	471	28518	10	10	7	7	47.1
167	1	B7MYA0|TRMD_ECO81	tRNA (guanine-N(1)-)-methyltransferase OS=Escherichia coli O81 (strain ED1a) OX=585397 GN=trmD PE=3 SV=1	471	28531	10	10	7	7	47.1
167	1	B7N6J3|TRMD_ECOLU	tRNA (guanine-N(1)-)-methyltransferase OS=Escherichia coli O17:K52:H18 (strain UMN026 / ExPEC) OX=585056 GN=trmD PE=3 SV=1	471	28518	10	10	7	7	47.1
167	1	B7NSA6|TRMD_ECO7I	tRNA (guanine-N(1)-)-methyltransferase OS=Escherichia coli O7:K1 (strain IAI39 / ExPEC) OX=585057 GN=trmD PE=3 SV=1	471	28518	10	10	7	7	47.1
167	1	B7UH56|TRMD_ECO27	tRNA (guanine-N(1)-)-methyltransferase OS=Escherichia coli O127:H6 (strain E2348/69 / EPEC) OX=574521 GN=trmD PE=3 SV=1	471	28544	10	10	7	7	47.1
167	1	A8A3B4|TRMD_ECOHS	tRNA (guanine-N(1)-)-methyltransferase OS=Escherichia coli O9:H4 (strain HS) OX=331112 GN=trmD PE=3 SV=1	471	28518	10	10	7	7	47.1
168	1	P39285|MSCM_ECOLI	Miniconductance mechanosensitive channel MscM OS=Escherichia coli (strain K12) OX=83333 GN=mscM PE=1 SV=3	470	124232	15	14	14	13	18.2
169	1	P77334|PDER_ECOLI	Cyclic di-GMP phosphodiesterase PdeR OS=Escherichia coli (strain K12) OX=83333 GN=pdeR PE=1 SV=1	469	75075	15	13	14	12	23.3
170	1	P08192|FOLC_ECOLI	Dihydrofolate synthase/folylpolyglutamate synthase OS=Escherichia coli (strain K12) OX=83333 GN=folC PE=1 SV=2	466	45549	12	11	10	10	36.3
171	1	P0ADY3|RL14_ECOLI	50S ribosomal protein L14 OS=Escherichia coli (strain K12) OX=83333 GN=rplN PE=1 SV=1	465	13646	13	11	8	6	55.3
171	1	P0ADY4|RL14_ECOL6	50S ribosomal protein L14 OS=Escherichia coli O6:H1 (strain CFT073 / ATCC 700928 / UPEC) OX=199310 GN=rplN PE=3 SV=1	465	13646	13	11	8	6	55.3
171	1	P0ADY5|RL14_ECO57	50S ribosomal protein L14 OS=Escherichia coli O157:H7 OX=83334 GN=rplN PE=3 SV=1	465	13646	13	11	8	6	55.3
171	1	Q0TCF1|RL14_ECOL5	50S ribosomal protein L14 OS=Escherichia coli O6:K15:H31 (strain 536 / UPEC) OX=362663 GN=rplN PE=3 SV=1	465	13658	13	11	8	6	55.3
171	1	A1AGJ9|RL14_ECOK1	50S ribosomal protein L14 OS=Escherichia coli O1:K1 / APEC OX=405955 GN=rplN PE=3 SV=1	465	13646	13	11	8	6	55.3
171	1	B1IPY9|RL14_ECOLC	50S ribosomal protein L14 OS=Escherichia coli (strain ATCC 8739 / DSM 1576 / Crooks) OX=481805 GN=rplN PE=3 SV=1	465	13646	13	11	8	6	55.3
171	1	B1LHC4|RL14_ECOSM	50S ribosomal protein L14 OS=Escherichia coli (strain SMS-3-5 / SECEC) OX=439855 GN=rplN PE=3 SV=1	465	13646	13	11	8	6	55.3
171	1	B1X6G2|RL14_ECODH	50S ribosomal protein L14 OS=Escherichia coli (strain K12 / DH10B) OX=316385 GN=rplN PE=3 SV=1	465	13646	13	11	8	6	55.3
171	1	Q1R617|RL14_ECOUT	50S ribosomal protein L14 OS=Escherichia coli (strain UTI89 / UPEC) OX=364106 GN=rplN PE=3 SV=1	465	13646	13	11	8	6	55.3
171	1	C4ZUG5|RL14_ECOBW	50S ribosomal protein L14 OS=Escherichia coli (strain K12 / MC4100 / BW2952) OX=595496 GN=rplN PE=3 SV=1	465	13646	13	11	8	6	55.3
171	1	B5YTN1|RL14_ECO5E	50S ribosomal protein L14 OS=Escherichia coli O157:H7 (strain EC4115 / EHEC) OX=444450 GN=rplN PE=3 SV=1	465	13646	13	11	8	6	55.3
171	1	B6I224|RL14_ECOSE	50S ribosomal protein L14 OS=Escherichia coli (strain SE11) OX=409438 GN=rplN PE=3 SV=1	465	13646	13	11	8	6	55.3
171	1	A7ZSJ9|RL14_ECO24	50S ribosomal protein L14 OS=Escherichia coli O139:H28 (strain E24377A / ETEC) OX=331111 GN=rplN PE=3 SV=1	465	13646	13	11	8	6	55.3
171	1	B7L4J9|RL14_ECO55	50S ribosomal protein L14 OS=Escherichia coli (strain 55989 / EAEC) OX=585055 GN=rplN PE=3 SV=1	465	13646	13	11	8	6	55.3
171	1	B7M1M4|RL14_ECO8A	50S ribosomal protein L14 OS=Escherichia coli O8 (strain IAI1) OX=585034 GN=rplN PE=3 SV=1	465	13646	13	11	8	6	55.3
171	1	B7MCS5|RL14_ECO45	50S ribosomal protein L14 OS=Escherichia coli O45:K1 (strain S88 / ExPEC) OX=585035 GN=rplN PE=3 SV=1	465	13646	13	11	8	6	55.3
171	1	B7N194|RL14_ECO81	50S ribosomal protein L14 OS=Escherichia coli O81 (strain ED1a) OX=585397 GN=rplN PE=3 SV=1	465	13646	13	11	8	6	55.3
171	1	B7NDT1|RL14_ECOLU	50S ribosomal protein L14 OS=Escherichia coli O17:K52:H18 (strain UMN026 / ExPEC) OX=585056 GN=rplN PE=3 SV=1	465	13646	13	11	8	6	55.3
171	1	B7NLM9|RL14_ECO7I	50S ribosomal protein L14 OS=Escherichia coli O7:K1 (strain IAI39 / ExPEC) OX=585057 GN=rplN PE=3 SV=1	465	13646	13	11	8	6	55.3
171	1	B7UK34|RL14_ECO27	50S ribosomal protein L14 OS=Escherichia coli O127:H6 (strain E2348/69 / EPEC) OX=574521 GN=rplN PE=3 SV=1	465	13646	13	11	8	6	55.3
171	1	A8A5B5|RL14_ECOHS	50S ribosomal protein L14 OS=Escherichia coli O9:H4 (strain HS) OX=331112 GN=rplN PE=3 SV=1	465	13646	13	11	8	6	55.3
172	1	Q8X9B6|ACCC_ECO57	Biotin carboxylase OS=Escherichia coli O157:H7 OX=83334 GN=accC PE=3 SV=1	464	49761	18	17	18	17	48.1
172	1	P24182|ACCC_ECOLI	Biotin carboxylase OS=Escherichia coli (strain K12) OX=83333 GN=accC PE=1 SV=2	464	49745	18	17	18	17	48.1
173	1	P0A993|F16PA_ECOLI	Fructose-1,6-bisphosphatase class 1 OS=Escherichia coli (strain K12) OX=83333 GN=fbp PE=1 SV=1	463	37153	10	9	8	7	37.3
173	1	P0A994|F16PA_ECOL6	Fructose-1,6-bisphosphatase class 1 OS=Escherichia coli O6:H1 (strain CFT073 / ATCC 700928 / UPEC) OX=199310 GN=fbp PE=3 SV=1	463	37153	10	9	8	7	37.3
173	1	Q0T9F7|F16PA_ECOL5	Fructose-1,6-bisphosphatase class 1 OS=Escherichia coli O6:K15:H31 (strain 536 / UPEC) OX=362663 GN=fbp PE=3 SV=1	463	37153	10	9	8	7	37.3
173	1	A1AJD7|F16PA_ECOK1	Fructose-1,6-bisphosphatase class 1 OS=Escherichia coli O1:K1 / APEC OX=405955 GN=fbp PE=3 SV=1	463	37153	10	9	8	7	37.3
173	1	B1ISX3|F16PA_ECOLC	Fructose-1,6-bisphosphatase class 1 OS=Escherichia coli (strain ATCC 8739 / DSM 1576 / Crooks) OX=481805 GN=fbp PE=3 SV=1	463	37153	10	9	8	7	37.3
173	1	B1LRB5|F16PA_ECOSM	Fructose-1,6-bisphosphatase class 1 OS=Escherichia coli (strain SMS-3-5 / SECEC) OX=439855 GN=fbp PE=3 SV=1	463	37153	10	9	8	7	37.3
173	1	B1XEL4|F16PA_ECODH	Fructose-1,6-bisphosphatase class 1 OS=Escherichia coli (strain K12 / DH10B) OX=316385 GN=fbp PE=3 SV=1	463	37153	10	9	8	7	37.3
173	1	Q1R324|F16PA_ECOUT	Fructose-1,6-bisphosphatase class 1 OS=Escherichia coli (strain UTI89 / UPEC) OX=364106 GN=fbp PE=3 SV=2	463	37153	10	9	8	7	37.3
173	1	A7ZVB0|F16PA_ECO24	Fructose-1,6-bisphosphatase class 1 OS=Escherichia coli O139:H28 (strain E24377A / ETEC) OX=331111 GN=fbp PE=3 SV=1	463	37153	10	9	8	7	37.3
173	1	A8A7Y7|F16PA_ECOHS	Fructose-1,6-bisphosphatase class 1 OS=Escherichia coli O9:H4 (strain HS) OX=331112 GN=fbp PE=3 SV=1	463	37153	10	9	8	7	37.3
173	1	B5Z3I7|F16PA_ECO5E	Fructose-1,6-bisphosphatase class 1 OS=Escherichia coli O157:H7 (strain EC4115 / EHEC) OX=444450 GN=fbp PE=3 SV=1	463	37143	9	9	7	7	34.9
173	1	Q8XCF0|F16PA_ECO57	Fructose-1,6-bisphosphatase class 1 OS=Escherichia coli O157:H7 OX=83334 GN=fbp PE=3 SV=1	463	37143	9	9	7	7	34.9
174	1	A1AF92|GCSP_ECOK1	Glycine dehydrogenase (decarboxylating) OS=Escherichia coli O1:K1 / APEC OX=405955 GN=gcvP PE=3 SV=1	463	105026	16	15	13	12	25.4
174	1	B1IT99|GCSP_ECOLC	Glycine dehydrogenase (decarboxylating) OS=Escherichia coli (strain ATCC 8739 / DSM 1576 / Crooks) OX=481805 GN=gcvP PE=3 SV=1	463	105028	16	15	13	12	25.4
174	1	B1LDA3|GCSP_ECOSM	Glycine dehydrogenase (decarboxylating) OS=Escherichia coli (strain SMS-3-5 / SECEC) OX=439855 GN=gcvP PE=3 SV=1	463	105022	16	15	13	12	25.4
174	1	B1XEJ0|GCSP_ECODH	Glycine dehydrogenase (decarboxylating) OS=Escherichia coli (strain K12 / DH10B) OX=316385 GN=gcvP PE=3 SV=1	463	105051	16	15	13	12	25.4
174	1	Q1R7C8|GCSP_ECOUT	Glycine dehydrogenase (decarboxylating) OS=Escherichia coli (strain UTI89 / UPEC) OX=364106 GN=gcvP PE=3 SV=1	463	104996	16	15	13	12	25.4
174	1	B5YQ95|GCSP_ECO5E	Glycine dehydrogenase (decarboxylating) OS=Escherichia coli O157:H7 (strain EC4115 / EHEC) OX=444450 GN=gcvP PE=3 SV=1	463	105022	16	15	13	12	25.4
174	1	C5A0H5|GCSP_ECOBW	Glycine dehydrogenase (decarboxylating) OS=Escherichia coli (strain K12 / MC4100 / BW2952) OX=595496 GN=gcvP PE=3 SV=1	463	105051	16	15	13	12	25.4
174	1	B6I736|GCSP_ECOSE	Glycine dehydrogenase (decarboxylating) OS=Escherichia coli (strain SE11) OX=409438 GN=gcvP PE=3 SV=1	463	105092	16	15	13	12	25.4
174	1	A7ZR12|GCSP_ECO24	Glycine dehydrogenase (decarboxylating) OS=Escherichia coli O139:H28 (strain E24377A / ETEC) OX=331111 GN=gcvP PE=3 SV=1	463	105066	16	15	13	12	25.4
174	1	B7LF89|GCSP_ECO55	Glycine dehydrogenase (decarboxylating) OS=Escherichia coli (strain 55989 / EAEC) OX=585055 GN=gcvP PE=3 SV=1	463	105092	16	15	13	12	25.4
174	1	B7LYG7|GCSP_ECO8A	Glycine dehydrogenase (decarboxylating) OS=Escherichia coli O8 (strain IAI1) OX=585034 GN=gcvP PE=3 SV=1	463	105066	16	15	13	12	25.4
174	1	B7MM89|GCSP_ECO45	Glycine dehydrogenase (decarboxylating) OS=Escherichia coli O45:K1 (strain S88 / ExPEC) OX=585035 GN=gcvP PE=3 SV=1	463	104996	16	15	13	12	25.4
174	1	B7MZ55|GCSP_ECO81	Glycine dehydrogenase (decarboxylating) OS=Escherichia coli O81 (strain ED1a) OX=585397 GN=gcvP PE=3 SV=1	463	104968	16	15	13	12	25.4
174	1	B7N7E6|GCSP_ECOLU	Glycine dehydrogenase (decarboxylating) OS=Escherichia coli O17:K52:H18 (strain UMN026 / ExPEC) OX=585056 GN=gcvP PE=3 SV=1	463	104954	16	15	13	12	25.4
174	1	B7NHW4|GCSP_ECO7I	Glycine dehydrogenase (decarboxylating) OS=Escherichia coli O7:K1 (strain IAI39 / ExPEC) OX=585057 GN=gcvP PE=3 SV=1	463	104980	16	15	13	12	25.4
174	1	B7UHV1|GCSP_ECO27	Glycine dehydrogenase (decarboxylating) OS=Escherichia coli O127:H6 (strain E2348/69 / EPEC) OX=574521 GN=gcvP PE=3 SV=1	463	104968	16	15	13	12	25.4
174	1	A8A444|GCSP_ECOHS	Glycine dehydrogenase (decarboxylating) OS=Escherichia coli O9:H4 (strain HS) OX=331112 GN=gcvP PE=3 SV=1	463	105081	16	15	13	12	25.4
174	1	Q8FE67|GCSP_ECOL6	Glycine dehydrogenase (decarboxylating) OS=Escherichia coli O6:H1 (strain CFT073 / ATCC 700928 / UPEC) OX=199310 GN=gcvP PE=3 SV=3	463	104984	16	15	13	12	25.4
174	1	Q8XD33|GCSP_ECO57	Glycine dehydrogenase (decarboxylating) OS=Escherichia coli O157:H7 OX=83334 GN=gcvP PE=3 SV=3	463	105022	16	15	13	12	25.4
174	1	P33195|GCSP_ECOLI	Glycine dehydrogenase (decarboxylating) OS=Escherichia coli (strain K12) OX=83333 GN=gcvP PE=1 SV=3	463	105051	16	15	13	12	25.4
174		Q0TDU9|GCSP_ECOL5	Glycine dehydrogenase (decarboxylating) OS=Escherichia coli O6:K15:H31 (strain 536 / UPEC) OX=362663 GN=gcvP PE=3 SV=1	405	104939	14	13	12	11	24.1
175	1	P07003|POXB_ECOLI	Pyruvate dehydrogenase [ubiquinone] OS=Escherichia coli (strain K12) OX=83333 GN=poxB PE=1 SV=1	462	62542	14	10	13	9	40.4
176	1	P0A4D0|RS6_ECOL6	30S ribosomal protein S6 OS=Escherichia coli O6:H1 (strain CFT073 / ATCC 700928 / UPEC) OX=199310 GN=rpsF PE=3 SV=1	459	15177	12	9	9	6	63.4
176	1	P0A4D1|RS6_ECO57	30S ribosomal protein S6 OS=Escherichia coli O157:H7 OX=83334 GN=rpsF PE=3 SV=1	459	15177	12	9	9	6	63.4
176	1	A1AJA5|RS6_ECOK1	30S ribosomal protein S6 OS=Escherichia coli O1:K1 / APEC OX=405955 GN=rpsF PE=3 SV=1	459	15177	12	9	9	6	63.4
176	1	B1IT06|RS6_ECOLC	30S ribosomal protein S6 OS=Escherichia coli (strain ATCC 8739 / DSM 1576 / Crooks) OX=481805 GN=rpsF PE=3 SV=1	459	15177	12	9	9	6	63.4
176	1	B1LQM0|RS6_ECOSM	30S ribosomal protein S6 OS=Escherichia coli (strain SMS-3-5 / SECEC) OX=439855 GN=rpsF PE=3 SV=1	459	15177	12	9	9	6	63.4
176	1	B1XDV1|RS6_ECODH	30S ribosomal protein S6 OS=Escherichia coli (strain K12 / DH10B) OX=316385 GN=rpsF PE=3 SV=1	459	15177	12	9	9	6	63.4
176	1	Q1R360|RS6_ECOUT	30S ribosomal protein S6 OS=Escherichia coli (strain UTI89 / UPEC) OX=364106 GN=rpsF PE=3 SV=1	459	15177	12	9	9	6	63.4
176	1	C4ZR77|RS6_ECOBW	30S ribosomal protein S6 OS=Escherichia coli (strain K12 / MC4100 / BW2952) OX=595496 GN=rpsF PE=3 SV=1	459	15177	12	9	9	6	63.4
176	1	B5Z2K6|RS6_ECO5E	30S ribosomal protein S6 OS=Escherichia coli O157:H7 (strain EC4115 / EHEC) OX=444450 GN=rpsF PE=3 SV=1	459	15177	12	9	9	6	63.4
176	1	B6I2A6|RS6_ECOSE	30S ribosomal protein S6 OS=Escherichia coli (strain SE11) OX=409438 GN=rpsF PE=3 SV=1	459	15177	12	9	9	6	63.4
176	1	A7ZV71|RS6_ECO24	30S ribosomal protein S6 OS=Escherichia coli O139:H28 (strain E24377A / ETEC) OX=331111 GN=rpsF PE=3 SV=1	459	15177	12	9	9	6	63.4
176	1	B7LCQ6|RS6_ECO55	30S ribosomal protein S6 OS=Escherichia coli (strain 55989 / EAEC) OX=585055 GN=rpsF PE=3 SV=1	459	15177	12	9	9	6	63.4
176	1	B7M9G2|RS6_ECO8A	30S ribosomal protein S6 OS=Escherichia coli O8 (strain IAI1) OX=585034 GN=rpsF PE=3 SV=1	459	15177	12	9	9	6	63.4
176	1	B7MLK5|RS6_ECO45	30S ribosomal protein S6 OS=Escherichia coli O45:K1 (strain S88 / ExPEC) OX=585035 GN=rpsF PE=3 SV=1	459	15177	12	9	9	6	63.4
176	1	B7MST0|RS6_ECO81	30S ribosomal protein S6 OS=Escherichia coli O81 (strain ED1a) OX=585397 GN=rpsF PE=3 SV=1	459	15177	12	9	9	6	63.4
176	1	B7NGD4|RS6_ECOLU	30S ribosomal protein S6 OS=Escherichia coli O17:K52:H18 (strain UMN026 / ExPEC) OX=585056 GN=rpsF PE=3 SV=1	459	15207	12	9	9	6	63.4
176	1	B7NTQ6|RS6_ECO7I	30S ribosomal protein S6 OS=Escherichia coli O7:K1 (strain IAI39 / ExPEC) OX=585057 GN=rpsF PE=3 SV=1	459	15177	12	9	9	6	63.4
176	1	B7UQK9|RS6_ECO27	30S ribosomal protein S6 OS=Escherichia coli O127:H6 (strain E2348/69 / EPEC) OX=574521 GN=rpsF PE=3 SV=1	459	15177	12	9	9	6	63.4
176	1	A8A7U6|RS6_ECOHS	30S ribosomal protein S6 OS=Escherichia coli O9:H4 (strain HS) OX=331112 GN=rpsF PE=3 SV=1	459	15177	12	9	9	6	63.4
176	1	P02358|RS6_ECOLI	30S ribosomal protein S6 OS=Escherichia coli (strain K12) OX=83333 GN=rpsF PE=1 SV=1	459	15694	12	9	9	6	61.5
177	1	P0A705|IF2_ECOLI	Translation initiation factor IF-2 OS=Escherichia coli (strain K12) OX=83333 GN=infB PE=1 SV=1	457	97461	13	13	13	13	20.6
177	1	P0A706|IF2_ECO57	Translation initiation factor IF-2 OS=Escherichia coli O157:H7 OX=83334 GN=infB PE=3 SV=1	457	97461	13	13	13	13	20.6
177	1	B1IQV3|IF2_ECOLC	Translation initiation factor IF-2 OS=Escherichia coli (strain ATCC 8739 / DSM 1576 / Crooks) OX=481805 GN=infB PE=3 SV=1	457	97461	13	13	13	13	20.6
177	1	B1LFS0|IF2_ECOSM	Translation initiation factor IF-2 OS=Escherichia coli (strain SMS-3-5 / SECEC) OX=439855 GN=infB PE=3 SV=1	457	97489	13	13	13	13	20.6
177	1	B1XGY0|IF2_ECODH	Translation initiation factor IF-2 OS=Escherichia coli (strain K12 / DH10B) OX=316385 GN=infB PE=3 SV=1	457	97461	13	13	13	13	20.6
177	1	C4ZSQ9|IF2_ECOBW	Translation initiation factor IF-2 OS=Escherichia coli (strain K12 / MC4100 / BW2952) OX=595496 GN=infB PE=3 SV=1	457	97461	13	13	13	13	20.6
177	1	B5YS58|IF2_ECO5E	Translation initiation factor IF-2 OS=Escherichia coli O157:H7 (strain EC4115 / EHEC) OX=444450 GN=infB PE=3 SV=1	457	97461	13	13	13	13	20.6
177	1	B6I1P3|IF2_ECOSE	Translation initiation factor IF-2 OS=Escherichia coli (strain SE11) OX=409438 GN=infB PE=3 SV=1	457	97461	13	13	13	13	20.6
177	1	A7ZS65|IF2_ECO24	Translation initiation factor IF-2 OS=Escherichia coli O139:H28 (strain E24377A / ETEC) OX=331111 GN=infB PE=3 SV=1	457	97461	13	13	13	13	20.6
177	1	B7LHN3|IF2_ECO55	Translation initiation factor IF-2 OS=Escherichia coli (strain 55989 / EAEC) OX=585055 GN=infB PE=3 SV=1	457	97461	13	13	13	13	20.6
177	1	B7M076|IF2_ECO8A	Translation initiation factor IF-2 OS=Escherichia coli O8 (strain IAI1) OX=585034 GN=infB PE=3 SV=1	457	97461	13	13	13	13	20.6
177	1	B7NDF4|IF2_ECOLU	Translation initiation factor IF-2 OS=Escherichia coli O17:K52:H18 (strain UMN026 / ExPEC) OX=585056 GN=infB PE=3 SV=1	457	97461	13	13	13	13	20.6
177	1	B7NKN7|IF2_ECO7I	Translation initiation factor IF-2 OS=Escherichia coli O7:K1 (strain IAI39 / ExPEC) OX=585057 GN=infB PE=3 SV=1	457	97461	13	13	13	13	20.6
177	1	A8A4Y4|IF2_ECOHS	Translation initiation factor IF-2 OS=Escherichia coli O9:H4 (strain HS) OX=331112 GN=infB PE=3 SV=1	457	97461	13	13	13	13	20.6
177		A1AG73|IF2_ECOK1	Translation initiation factor IF-2 OS=Escherichia coli O1:K1 / APEC OX=405955 GN=infB PE=3 SV=1	421	97390	12	12	12	12	18.1
177		Q0TCU1|IF2_ECOL5	Translation initiation factor IF-2 OS=Escherichia coli O6:K15:H31 (strain 536 / UPEC) OX=362663 GN=infB PE=3 SV=1	421	97390	12	12	12	12	18.1
177		Q1R6H0|IF2_ECOUT	Translation initiation factor IF-2 OS=Escherichia coli (strain UTI89 / UPEC) OX=364106 GN=infB PE=3 SV=1	421	97390	12	12	12	12	18.1
177		B7MB89|IF2_ECO45	Translation initiation factor IF-2 OS=Escherichia coli O45:K1 (strain S88 / ExPEC) OX=585035 GN=infB PE=3 SV=1	421	97390	12	12	12	12	18.1
177		B7N0V3|IF2_ECO81	Translation initiation factor IF-2 OS=Escherichia coli O81 (strain ED1a) OX=585397 GN=infB PE=3 SV=1	421	97402	12	12	12	12	18.1
177		B7UJ63|IF2_ECO27	Translation initiation factor IF-2 OS=Escherichia coli O127:H6 (strain E2348/69 / EPEC) OX=574521 GN=infB PE=3 SV=1	421	97390	12	12	12	12	18.1
177		P59587|IF2_ECOL6	Translation initiation factor IF-2 OS=Escherichia coli O6:H1 (strain CFT073 / ATCC 700928 / UPEC) OX=199310 GN=infB PE=3 SV=1	421	97390	12	12	12	12	18.1
178	1	Q8FK07|USPG_ECOL6	Universal stress protein G OS=Escherichia coli O6:H1 (strain CFT073 / ATCC 700928 / UPEC) OX=199310 GN=uspG PE=3 SV=2	457	15997	9	8	6	5	62.7
178	1	Q8XBT3|USPG_ECO57	Universal stress protein G OS=Escherichia coli O157:H7 OX=83334 GN=uspG PE=3 SV=1	457	15926	8	8	5	5	60.6
178	1	P39177|USPG_ECOLI	Universal stress protein UP12 OS=Escherichia coli (strain K12) OX=83333 GN=uspG PE=1 SV=2	457	15925	8	8	5	5	60.6
179	1	P0AF43|YJBB_ECOLI	Uncharacterized protein YjbB OS=Escherichia coli (strain K12) OX=83333 GN=yjbB PE=4 SV=1	455	59714	9	9	6	6	20.6
179	1	Q8X5Z7|YJBB_ECO57	Uncharacterized protein YjbB OS=Escherichia coli O157:H7 OX=83334 GN=yjbB PE=4 SV=1	455	59693	9	9	6	6	20.6
180	1	P04968|ILVA_ECOLI	L-threonine dehydratase biosynthetic IlvA OS=Escherichia coli (strain K12) OX=83333 GN=ilvA PE=1 SV=1	453	56559	12	11	12	11	36
181	1	P05706|PTHA_ECOLI	PTS system glucitol/sorbitol-specific EIIA component OS=Escherichia coli (strain K12) OX=83333 GN=srlB PE=1 SV=1	448	13410	8	8	7	7	72.4
182	1	P15288|PEPD_ECOLI	Cytosol non-specific dipeptidase OS=Escherichia coli (strain K12) OX=83333 GN=pepD PE=1 SV=3	448	53110	11	10	11	10	31.5
183	1	P05042|FUMC_ECOLI	Fumarate hydratase class II OS=Escherichia coli (strain K12) OX=83333 GN=fumC PE=1 SV=1	445	50856	9	9	9	9	29.6
183		Q8FHA7|FUMC_ECOL6	Fumarate hydratase class II OS=Escherichia coli O6:H1 (strain CFT073 / ATCC 700928 / UPEC) OX=199310 GN=fumC PE=3 SV=1	430	50799	8	8	8	8	27.6
183		Q8X769|FUMC_ECO57	Fumarate hydratase class II OS=Escherichia coli O157:H7 OX=83334 GN=fumC PE=3 SV=1	430	50829	8	8	8	8	27.6
184	1	P0AB91|AROG_ECOLI	Phospho-2-dehydro-3-deoxyheptonate aldolase, Phe-sensitive OS=Escherichia coli (strain K12) OX=83333 GN=aroG PE=1 SV=1	445	38385	8	8	8	8	41.1
184	1	P0AB92|AROG_ECO57	Phospho-2-dehydro-3-deoxyheptonate aldolase, Phe-sensitive OS=Escherichia coli O157:H7 OX=83334 GN=aroG PE=3 SV=1	445	38385	8	8	8	8	41.1
185	1	P0A910|OMPA_ECOLI	Outer membrane protein A OS=Escherichia coli (strain K12) OX=83333 GN=ompA PE=1 SV=1	437	37292	12	12	10	10	39.6
185	1	P0A911|OMPA_ECO57	Outer membrane protein A OS=Escherichia coli O157:H7 OX=83334 GN=ompA PE=3 SV=1	437	37292	12	12	10	10	39.6
186	1	P0A7V3|RS3_ECOLI	30S ribosomal protein S3 OS=Escherichia coli (strain K12) OX=83333 GN=rpsC PE=1 SV=2	427	25967	12	11	10	9	47.6
186	1	P0A7V4|RS3_ECOL6	30S ribosomal protein S3 OS=Escherichia coli O6:H1 (strain CFT073 / ATCC 700928 / UPEC) OX=199310 GN=rpsC PE=3 SV=2	427	25967	12	11	10	9	47.6
186	1	P0A7V5|RS3_ECO57	30S ribosomal protein S3 OS=Escherichia coli O157:H7 OX=83334 GN=rpsC PE=3 SV=2	427	25967	12	11	10	9	47.6
186	1	Q0TCE7|RS3_ECOL5	30S ribosomal protein S3 OS=Escherichia coli O6:K15:H31 (strain 536 / UPEC) OX=362663 GN=rpsC PE=3 SV=1	427	25967	12	11	10	9	47.6
186	1	A1AGK2|RS3_ECOK1	30S ribosomal protein S3 OS=Escherichia coli O1:K1 / APEC OX=405955 GN=rpsC PE=3 SV=1	427	25967	12	11	10	9	47.6
186	1	B1IPY5|RS3_ECOLC	30S ribosomal protein S3 OS=Escherichia coli (strain ATCC 8739 / DSM 1576 / Crooks) OX=481805 GN=rpsC PE=3 SV=1	427	25967	12	11	10	9	47.6
186	1	B1LHC8|RS3_ECOSM	30S ribosomal protein S3 OS=Escherichia coli (strain SMS-3-5 / SECEC) OX=439855 GN=rpsC PE=3 SV=1	427	25967	12	11	10	9	47.6
186	1	Q1R612|RS3_ECOUT	30S ribosomal protein S3 OS=Escherichia coli (strain UTI89 / UPEC) OX=364106 GN=rpsC PE=3 SV=1	427	25967	12	11	10	9	47.6
186	1	C4ZUG9|RS3_ECOBW	30S ribosomal protein S3 OS=Escherichia coli (strain K12 / MC4100 / BW2952) OX=595496 GN=rpsC PE=3 SV=1	427	25967	12	11	10	9	47.6
186	1	B5YTN5|RS3_ECO5E	30S ribosomal protein S3 OS=Escherichia coli O157:H7 (strain EC4115 / EHEC) OX=444450 GN=rpsC PE=3 SV=1	427	25967	12	11	10	9	47.6
186	1	B6I228|RS3_ECOSE	30S ribosomal protein S3 OS=Escherichia coli (strain SE11) OX=409438 GN=rpsC PE=3 SV=1	427	25967	12	11	10	9	47.6
186	1	A7ZSK3|RS3_ECO24	30S ribosomal protein S3 OS=Escherichia coli O139:H28 (strain E24377A / ETEC) OX=331111 GN=rpsC PE=3 SV=1	427	25967	12	11	10	9	47.6
186	1	B7L4K3|RS3_ECO55	30S ribosomal protein S3 OS=Escherichia coli (strain 55989 / EAEC) OX=585055 GN=rpsC PE=3 SV=1	427	25967	12	11	10	9	47.6
186	1	B7M1M8|RS3_ECO8A	30S ribosomal protein S3 OS=Escherichia coli O8 (strain IAI1) OX=585034 GN=rpsC PE=3 SV=1	427	25967	12	11	10	9	47.6
186	1	B7MCS9|RS3_ECO45	30S ribosomal protein S3 OS=Escherichia coli O45:K1 (strain S88 / ExPEC) OX=585035 GN=rpsC PE=3 SV=1	427	25967	12	11	10	9	47.6
186	1	B7N198|RS3_ECO81	30S ribosomal protein S3 OS=Escherichia coli O81 (strain ED1a) OX=585397 GN=rpsC PE=3 SV=1	427	25967	12	11	10	9	47.6
186	1	B7NDT5|RS3_ECOLU	30S ribosomal protein S3 OS=Escherichia coli O17:K52:H18 (strain UMN026 / ExPEC) OX=585056 GN=rpsC PE=3 SV=1	427	25967	12	11	10	9	47.6
186	1	B7NLN3|RS3_ECO7I	30S ribosomal protein S3 OS=Escherichia coli O7:K1 (strain IAI39 / ExPEC) OX=585057 GN=rpsC PE=3 SV=1	427	25967	12	11	10	9	47.6
186	1	B7UK38|RS3_ECO27	30S ribosomal protein S3 OS=Escherichia coli O127:H6 (strain E2348/69 / EPEC) OX=574521 GN=rpsC PE=3 SV=1	427	25967	12	11	10	9	47.6
186	1	A8A5B9|RS3_ECOHS	30S ribosomal protein S3 OS=Escherichia coli O9:H4 (strain HS) OX=331112 GN=rpsC PE=3 SV=1	427	25967	12	11	10	9	47.6
187	1	P0A862|TPX_ECOLI	Thiol peroxidase OS=Escherichia coli (strain K12) OX=83333 GN=tpx PE=1 SV=2	424	17995	8	8	7	7	61.3
187	1	P0A863|TPX_ECOL6	Thiol peroxidase OS=Escherichia coli O6:H1 (strain CFT073 / ATCC 700928 / UPEC) OX=199310 GN=tpx PE=3 SV=2	424	17995	8	8	7	7	61.3
187	1	P0A864|TPX_ECO57	Thiol peroxidase OS=Escherichia coli O157:H7 OX=83334 GN=tpx PE=3 SV=2	424	17995	8	8	7	7	61.3
188	1	P0AEH1|RSEP_ECOLI	Regulator of sigma-E protease RseP OS=Escherichia coli (strain K12) OX=83333 GN=rseP PE=1 SV=1	423	49154	12	12	11	11	33.8
188	1	P0AEH2|RSEP_ECO57	Regulator of sigma E protease OS=Escherichia coli O157:H7 OX=83334 GN=rseP PE=3 SV=1	423	49154	12	12	11	11	33.8
189	1	P0AEB2|DACA_ECOLI	D-alanyl-D-alanine carboxypeptidase DacA OS=Escherichia coli (strain K12) OX=83333 GN=dacA PE=1 SV=1	420	44530	18	13	15	13	50.1
189	1	P0AEB3|DACA_ECOL6	D-alanyl-D-alanine carboxypeptidase DacA OS=Escherichia coli O6:H1 (strain CFT073 / ATCC 700928 / UPEC) OX=199310 GN=dacA PE=3 SV=1	420	44530	18	13	15	13	50.1
189	1	P0AEB4|DACA_ECO57	D-alanyl-D-alanine carboxypeptidase DacA OS=Escherichia coli O157:H7 OX=83334 GN=dacA PE=3 SV=1	420	44530	18	13	15	13	50.1
190	1	P0ADG7|IMDH_ECOLI	Inosine-5~-monophosphate dehydrogenase OS=Escherichia coli (strain K12) OX=83333 GN=guaB PE=1 SV=1	419	52275	10	10	10	10	29.7
190	1	P0ADG8|IMDH_ECO57	Inosine-5~-monophosphate dehydrogenase OS=Escherichia coli O157:H7 OX=83334 GN=guaB PE=3 SV=1	419	52275	10	10	10	10	29.7
191	1	P25539|RIBD_ECOLI	Riboflavin biosynthesis protein RibD OS=Escherichia coli (strain K12) OX=83333 GN=ribD PE=1 SV=1	413	40655	10	10	10	10	42.2
192	1	P0A7R9|RS11_ECOLI	30S ribosomal protein S11 OS=Escherichia coli (strain K12) OX=83333 GN=rpsK PE=1 SV=2	413	13950	9	7	6	5	68.2
192	1	P0A7S0|RS11_ECOL6	30S ribosomal protein S11 OS=Escherichia coli O6:H1 (strain CFT073 / ATCC 700928 / UPEC) OX=199310 GN=rpsK PE=3 SV=2	413	13950	9	7	6	5	68.2
192	1	P0A7S1|RS11_ECO57	30S ribosomal protein S11 OS=Escherichia coli O157:H7 OX=83334 GN=rpsK PE=3 SV=2	413	13950	9	7	6	5	68.2
192	1	Q0TCG4|RS11_ECOL5	30S ribosomal protein S11 OS=Escherichia coli O6:K15:H31 (strain 536 / UPEC) OX=362663 GN=rpsK PE=3 SV=1	413	13950	9	7	6	5	68.2
192	1	A1AGI8|RS11_ECOK1	30S ribosomal protein S11 OS=Escherichia coli O1:K1 / APEC OX=405955 GN=rpsK PE=3 SV=1	413	13950	9	7	6	5	68.2
192	1	B1IQ02|RS11_ECOLC	30S ribosomal protein S11 OS=Escherichia coli (strain ATCC 8739 / DSM 1576 / Crooks) OX=481805 GN=rpsK PE=3 SV=1	413	13950	9	7	6	5	68.2
192	1	B1LHB1|RS11_ECOSM	30S ribosomal protein S11 OS=Escherichia coli (strain SMS-3-5 / SECEC) OX=439855 GN=rpsK PE=3 SV=1	413	13950	9	7	6	5	68.2
192	1	B1X6E9|RS11_ECODH	30S ribosomal protein S11 OS=Escherichia coli (strain K12 / DH10B) OX=316385 GN=rpsK PE=3 SV=1	413	13950	9	7	6	5	68.2
192	1	Q1R635|RS11_ECOUT	30S ribosomal protein S11 OS=Escherichia coli (strain UTI89 / UPEC) OX=364106 GN=rpsK PE=3 SV=1	413	13950	9	7	6	5	68.2
192	1	C4ZUF2|RS11_ECOBW	30S ribosomal protein S11 OS=Escherichia coli (strain K12 / MC4100 / BW2952) OX=595496 GN=rpsK PE=3 SV=1	413	13950	9	7	6	5	68.2
192	1	B5YT16|RS11_ECO5E	30S ribosomal protein S11 OS=Escherichia coli O157:H7 (strain EC4115 / EHEC) OX=444450 GN=rpsK PE=3 SV=1	413	13950	9	7	6	5	68.2
192	1	B6I211|RS11_ECOSE	30S ribosomal protein S11 OS=Escherichia coli (strain SE11) OX=409438 GN=rpsK PE=3 SV=1	413	13950	9	7	6	5	68.2
192	1	A7ZSI6|RS11_ECO24	30S ribosomal protein S11 OS=Escherichia coli O139:H28 (strain E24377A / ETEC) OX=331111 GN=rpsK PE=3 SV=1	413	13950	9	7	6	5	68.2
192	1	B7LHZ9|RS11_ECO55	30S ribosomal protein S11 OS=Escherichia coli (strain 55989 / EAEC) OX=585055 GN=rpsK PE=3 SV=1	413	13950	9	7	6	5	68.2
192	1	B7M103|RS11_ECO8A	30S ribosomal protein S11 OS=Escherichia coli O8 (strain IAI1) OX=585034 GN=rpsK PE=3 SV=1	413	13950	9	7	6	5	68.2
192	1	B7MCR3|RS11_ECO45	30S ribosomal protein S11 OS=Escherichia coli O45:K1 (strain S88 / ExPEC) OX=585035 GN=rpsK PE=3 SV=1	413	13950	9	7	6	5	68.2
192	1	B7N182|RS11_ECO81	30S ribosomal protein S11 OS=Escherichia coli O81 (strain ED1a) OX=585397 GN=rpsK PE=3 SV=1	413	13950	9	7	6	5	68.2
192	1	B7NDR9|RS11_ECOLU	30S ribosomal protein S11 OS=Escherichia coli O17:K52:H18 (strain UMN026 / ExPEC) OX=585056 GN=rpsK PE=3 SV=1	413	13950	9	7	6	5	68.2
192	1	B7NLL7|RS11_ECO7I	30S ribosomal protein S11 OS=Escherichia coli O7:K1 (strain IAI39 / ExPEC) OX=585057 GN=rpsK PE=3 SV=1	413	13950	9	7	6	5	68.2
192	1	B7UK21|RS11_ECO27	30S ribosomal protein S11 OS=Escherichia coli O127:H6 (strain E2348/69 / EPEC) OX=574521 GN=rpsK PE=3 SV=1	413	13950	9	7	6	5	68.2
192	1	A8A5A2|RS11_ECOHS	30S ribosomal protein S11 OS=Escherichia coli O9:H4 (strain HS) OX=331112 GN=rpsK PE=3 SV=1	413	13950	9	7	6	5	68.2
193	1	Q8X800|METI_ECO57	D-methionine transport system permease protein MetI OS=Escherichia coli O157:H7 OX=83334 GN=metI PE=3 SV=1	407	23227	5	5	2	2	13.4
193	1	P31547|METI_ECOLI	D-methionine transport system permease protein MetI OS=Escherichia coli (strain K12) OX=83333 GN=metI PE=1 SV=1	407	23241	5	5	2	2	13.4
194	1	P0AEC5|BARA_ECOLI	Signal transduction histidine-protein kinase BarA OS=Escherichia coli (strain K12) OX=83333 GN=barA PE=1 SV=1	406	102958	11	8	11	8	18
194	1	P0AEC6|BARA_ECOL6	Signal transduction histidine-protein kinase BarA OS=Escherichia coli O6:H1 (strain CFT073 / ATCC 700928 / UPEC) OX=199310 GN=barA PE=1 SV=1	406	102958	11	8	11	8	18
194	1	P0AEC7|BARA_ECO57	Signal transduction histidine-protein kinase BarA OS=Escherichia coli O157:H7 OX=83334 GN=barA PE=3 SV=1	406	102958	11	8	11	8	18
195	1	Q0TBJ0|TDH_ECOL5	L-threonine 3-dehydrogenase OS=Escherichia coli O6:K15:H31 (strain 536 / UPEC) OX=362663 GN=tdh PE=3 SV=1	406	37573	11	11	10	10	45.5
195	1	A1AHF3|TDH_ECOK1	L-threonine 3-dehydrogenase OS=Escherichia coli O1:K1 / APEC OX=405955 GN=tdh PE=3 SV=1	406	37603	11	11	10	10	45.5
195	1	B1IZH4|TDH_ECOLC	L-threonine 3-dehydrogenase OS=Escherichia coli (strain ATCC 8739 / DSM 1576 / Crooks) OX=481805 GN=tdh PE=3 SV=1	406	37573	11	11	10	10	45.5
195	1	B1LK55|TDH_ECOSM	L-threonine 3-dehydrogenase OS=Escherichia coli (strain SMS-3-5 / SECEC) OX=439855 GN=tdh PE=3 SV=1	406	37603	11	11	10	10	45.5
195	1	B1X950|TDH_ECODH	L-threonine 3-dehydrogenase OS=Escherichia coli (strain K12 / DH10B) OX=316385 GN=tdh PE=3 SV=1	406	37557	11	11	10	10	45.5
195	1	Q1R4X4|TDH_ECOUT	L-threonine 3-dehydrogenase OS=Escherichia coli (strain UTI89 / UPEC) OX=364106 GN=tdh PE=3 SV=1	406	37603	11	11	10	10	45.5
195	1	C4ZXK8|TDH_ECOBW	L-threonine 3-dehydrogenase OS=Escherichia coli (strain K12 / MC4100 / BW2952) OX=595496 GN=tdh PE=3 SV=1	406	37557	11	11	10	10	45.5
195	1	B5YWB7|TDH_ECO5E	L-threonine 3-dehydrogenase OS=Escherichia coli O157:H7 (strain EC4115 / EHEC) OX=444450 GN=tdh PE=3 SV=1	406	37577	11	11	10	10	45.5
195	1	B6I3J6|TDH_ECOSE	L-threonine 3-dehydrogenase OS=Escherichia coli (strain SE11) OX=409438 GN=tdh PE=3 SV=1	406	37573	11	11	10	10	45.5
195	1	A7ZTH0|TDH_ECO24	L-threonine 3-dehydrogenase OS=Escherichia coli O139:H28 (strain E24377A / ETEC) OX=331111 GN=tdh PE=3 SV=1	406	37586	11	11	10	10	45.5
195	1	B7L742|TDH_ECO55	L-threonine 3-dehydrogenase OS=Escherichia coli (strain 55989 / EAEC) OX=585055 GN=tdh PE=3 SV=1	406	37573	11	11	10	10	45.5
195	1	B7M4A3|TDH_ECO8A	L-threonine 3-dehydrogenase OS=Escherichia coli O8 (strain IAI1) OX=585034 GN=tdh PE=3 SV=1	406	37573	11	11	10	10	45.5
195	1	B7MFI0|TDH_ECO45	L-threonine 3-dehydrogenase OS=Escherichia coli O45:K1 (strain S88 / ExPEC) OX=585035 GN=tdh PE=3 SV=1	406	37603	11	11	10	10	45.5
195	1	B7N1S0|TDH_ECO81	L-threonine 3-dehydrogenase OS=Escherichia coli O81 (strain ED1a) OX=585397 GN=tdh PE=3 SV=1	406	37603	11	11	10	10	45.5
195	1	B7NES3|TDH_ECOLU	L-threonine 3-dehydrogenase OS=Escherichia coli O17:K52:H18 (strain UMN026 / ExPEC) OX=585056 GN=tdh PE=3 SV=1	406	37559	11	11	10	10	45.5
195	1	B7NPC5|TDH_ECO7I	L-threonine 3-dehydrogenase OS=Escherichia coli O7:K1 (strain IAI39 / ExPEC) OX=585057 GN=tdh PE=3 SV=1	406	37603	11	11	10	10	45.5
195	1	B7ULH2|TDH_ECO27	L-threonine 3-dehydrogenase OS=Escherichia coli O127:H6 (strain E2348/69 / EPEC) OX=574521 GN=tdh PE=3 SV=1	406	37603	11	11	10	10	45.5
195	1	A8A681|TDH_ECOHS	L-threonine 3-dehydrogenase OS=Escherichia coli O9:H4 (strain HS) OX=331112 GN=tdh PE=3 SV=1	406	37573	11	11	10	10	45.5
195	1	Q8FCA2|TDH_ECOL6	L-threonine 3-dehydrogenase OS=Escherichia coli O6:H1 (strain CFT073 / ATCC 700928 / UPEC) OX=199310 GN=tdh PE=3 SV=1	406	37603	11	11	10	10	45.5
195	1	Q8XEJ1|TDH_ECO57	L-threonine 3-dehydrogenase OS=Escherichia coli O157:H7 OX=83334 GN=tdh PE=3 SV=1	406	37577	11	11	10	10	45.5
195	1	P07913|TDH_ECOLI	L-threonine 3-dehydrogenase OS=Escherichia coli (strain K12) OX=83333 GN=tdh PE=1 SV=1	406	37557	11	11	10	10	45.5
196	1	P0AGJ5|YFIF_ECOLI	Uncharacterized tRNA/rRNA methyltransferase YfiF OS=Escherichia coli (strain K12) OX=83333 GN=yfiF PE=1 SV=1	404	37989	9	8	8	7	35.9
196	1	P0AGJ6|YFIF_ECO57	Uncharacterized tRNA/rRNA methyltransferase YfiF OS=Escherichia coli O157:H7 OX=83334 GN=yfiF PE=3 SV=1	404	37989	9	8	8	7	35.9
197	1	P24177|ACRD_ECOLI	Probable aminoglycoside efflux pump OS=Escherichia coli (strain K12) OX=83333 GN=acrD PE=3 SV=3	402	113203	11	11	8	8	13.5
198	1	Q8FK36|CUSA_ECOL6	Cation efflux system protein CusA OS=Escherichia coli O6:H1 (strain CFT073 / ATCC 700928 / UPEC) OX=199310 GN=cusA PE=3 SV=1	402	114764	12	12	12	12	15.6
198	1	Q8XBY1|CUSA_ECO57	Cation efflux system protein CusA OS=Escherichia coli O157:H7 OX=83334 GN=cusA PE=3 SV=1	402	114579	12	12	12	12	15.6
198	1	P38054|CUSA_ECOLI	Cation efflux system protein CusA OS=Escherichia coli (strain K12) OX=83333 GN=cusA PE=1 SV=2	402	114748	12	12	12	12	15.6
199	1	P0ACB4|HEMG_ECOLI	Protoporphyrinogen IX dehydrogenase [menaquinone] OS=Escherichia coli (strain K12) OX=83333 GN=hemG PE=1 SV=1	400	21270	12	9	11	9	49.7
199	1	P0ACB5|HEMG_ECOL6	Protoporphyrinogen IX dehydrogenase [menaquinone] OS=Escherichia coli O6:H1 (strain CFT073 / ATCC 700928 / UPEC) OX=199310 GN=hemG PE=3 SV=1	400	21270	12	9	11	9	49.7
199	1	P0ACB6|HEMG_ECO57	Protoporphyrinogen IX dehydrogenase [menaquinone] OS=Escherichia coli O157:H7 OX=83334 GN=hemG PE=3 SV=1	400	21270	12	9	11	9	49.7
200	1	P0A7Z4|RPOA_ECOLI	DNA-directed RNA polymerase subunit alpha OS=Escherichia coli (strain K12) OX=83333 GN=rpoA PE=1 SV=1	399	36717	12	11	10	9	49.5
200	1	P0A7Z5|RPOA_ECOL6	DNA-directed RNA polymerase subunit alpha OS=Escherichia coli O6:H1 (strain CFT073 / ATCC 700928 / UPEC) OX=199310 GN=rpoA PE=3 SV=1	399	36717	12	11	10	9	49.5
200	1	P0A7Z6|RPOA_ECO57	DNA-directed RNA polymerase subunit alpha OS=Escherichia coli O157:H7 OX=83334 GN=rpoA PE=1 SV=1	399	36717	12	11	10	9	49.5
200	1	Q0TCG6|RPOA_ECOL5	DNA-directed RNA polymerase subunit alpha OS=Escherichia coli O6:K15:H31 (strain 536 / UPEC) OX=362663 GN=rpoA PE=3 SV=1	399	36717	12	11	10	9	49.5
200	1	A1AGI6|RPOA_ECOK1	DNA-directed RNA polymerase subunit alpha OS=Escherichia coli O1:K1 / APEC OX=405955 GN=rpoA PE=3 SV=1	399	36717	12	11	10	9	49.5
200	1	Q1R637|RPOA_ECOUT	DNA-directed RNA polymerase subunit alpha OS=Escherichia coli (strain UTI89 / UPEC) OX=364106 GN=rpoA PE=3 SV=1	399	36717	12	11	10	9	49.5
200	1	A7ZSI4|RPOA_ECO24	DNA-directed RNA polymerase subunit alpha OS=Escherichia coli O139:H28 (strain E24377A / ETEC) OX=331111 GN=rpoA PE=1 SV=1	399	36717	12	11	10	9	49.5
200	1	A8A5A0|RPOA_ECOHS	DNA-directed RNA polymerase subunit alpha OS=Escherichia coli O9:H4 (strain HS) OX=331112 GN=rpoA PE=3 SV=1	399	36717	12	11	10	9	49.5
201	1	P0A717|KPRS_ECOLI	Ribose-phosphate pyrophosphokinase OS=Escherichia coli (strain K12) OX=83333 GN=prs PE=1 SV=2	398	34425	9	9	7	7	28.9
201	1	P0A718|KPRS_ECOL6	Ribose-phosphate pyrophosphokinase OS=Escherichia coli O6:H1 (strain CFT073 / ATCC 700928 / UPEC) OX=199310 GN=prs PE=3 SV=2	398	34425	9	9	7	7	28.9
201	1	P0A719|KPRS_ECO57	Ribose-phosphate pyrophosphokinase OS=Escherichia coli O157:H7 OX=83334 GN=prs PE=3 SV=2	398	34425	9	9	7	7	28.9
202	1	P0AFG6|ODO2_ECOLI	Dihydrolipoyllysine-residue succinyltransferase component of 2-oxoglutarate dehydrogenase complex OS=Escherichia coli (strain K12) OX=83333 GN=sucB PE=1 SV=2	397	43984	11	11	11	11	29.6
202	1	P0AFG7|ODO2_ECO57	Dihydrolipoyllysine-residue succinyltransferase component of 2-oxoglutarate dehydrogenase complex OS=Escherichia coli O157:H7 OX=83334 GN=sucB PE=1 SV=2	397	43984	11	11	11	11	29.6
203	1	P23878|FEPC_ECOLI	Ferric enterobactin transport ATP-binding protein FepC OS=Escherichia coli (strain K12) OX=83333 GN=fepC PE=2 SV=2	394	29937	5	5	4	4	21
204	1	P0AG14|SOHB_ECOLI	Probable protease SohB OS=Escherichia coli (strain K12) OX=83333 GN=sohB PE=1 SV=1	389	39399	12	12	8	8	44.4
205	1	P77265|MDLA_ECOLI	Multidrug resistance-like ATP-binding protein MdlA OS=Escherichia coli (strain K12) OX=83333 GN=mdlA PE=3 SV=1	385	66146	8	8	7	7	19.5
206	1	P0AD65|MRDA_ECOLI	Peptidoglycan D,D-transpeptidase MrdA OS=Escherichia coli (strain K12) OX=83333 GN=mrdA PE=1 SV=1	385	70812	17	13	16	13	35.9
206	1	P0AD66|MRDA_ECOL6	Peptidoglycan D,D-transpeptidase MrdA OS=Escherichia coli O6:H1 (strain CFT073 / ATCC 700928 / UPEC) OX=199310 GN=mrdA PE=3 SV=1	385	70812	17	13	16	13	35.9
206	1	P0AD67|MRDA_ECO57	Peptidoglycan D,D-transpeptidase MrdA OS=Escherichia coli O157:H7 OX=83334 GN=mrdA PE=3 SV=1	385	70812	17	13	16	13	35.9
207	1	P0A6H5|HSLU_ECOLI	ATP-dependent protease ATPase subunit HslU OS=Escherichia coli (strain K12) OX=83333 GN=hslU PE=1 SV=1	378	49677	6	5	5	4	16.7
207	1	P0A6H6|HSLU_ECO57	ATP-dependent protease ATPase subunit HslU OS=Escherichia coli O157:H7 OX=83334 GN=hslU PE=1 SV=1	378	49677	6	5	5	4	16.7
207	1	Q0TAD3|HSLU_ECOL5	ATP-dependent protease ATPase subunit HslU OS=Escherichia coli O6:K15:H31 (strain 536 / UPEC) OX=362663 GN=hslU PE=3 SV=1	378	49664	6	5	5	4	16.7
207	1	A1AIA6|HSLU_ECOK1	ATP-dependent protease ATPase subunit HslU OS=Escherichia coli O1:K1 / APEC OX=405955 GN=hslU PE=3 SV=1	378	49664	6	5	5	4	16.7
207	1	B1IVE8|HSLU_ECOLC	ATP-dependent protease ATPase subunit HslU OS=Escherichia coli (strain ATCC 8739 / DSM 1576 / Crooks) OX=481805 GN=hslU PE=3 SV=1	378	49677	6	5	5	4	16.7
207	1	B1LNN6|HSLU_ECOSM	ATP-dependent protease ATPase subunit HslU OS=Escherichia coli (strain SMS-3-5 / SECEC) OX=439855 GN=hslU PE=3 SV=1	378	49664	6	5	5	4	16.7
207	1	B1XB97|HSLU_ECODH	ATP-dependent protease ATPase subunit HslU OS=Escherichia coli (strain K12 / DH10B) OX=316385 GN=hslU PE=3 SV=1	378	49677	6	5	5	4	16.7
207	1	Q1R3Y6|HSLU_ECOUT	ATP-dependent protease ATPase subunit HslU OS=Escherichia coli (strain UTI89 / UPEC) OX=364106 GN=hslU PE=3 SV=1	378	49664	6	5	5	4	16.7
207	1	B5YZ71|HSLU_ECO5E	ATP-dependent protease ATPase subunit HslU OS=Escherichia coli O157:H7 (strain EC4115 / EHEC) OX=444450 GN=hslU PE=3 SV=1	378	49676	6	5	5	4	16.7
207	1	C5A098|HSLU_ECOBW	ATP-dependent protease ATPase subunit HslU OS=Escherichia coli (strain K12 / MC4100 / BW2952) OX=595496 GN=hslU PE=3 SV=1	378	49677	6	5	5	4	16.7
207	1	B6I4S4|HSLU_ECOSE	ATP-dependent protease ATPase subunit HslU OS=Escherichia coli (strain SE11) OX=409438 GN=hslU PE=3 SV=1	378	49676	6	5	5	4	16.7
207	1	A7ZUE6|HSLU_ECO24	ATP-dependent protease ATPase subunit HslU OS=Escherichia coli O139:H28 (strain E24377A / ETEC) OX=331111 GN=hslU PE=3 SV=1	378	49676	6	5	5	4	16.7
207	1	B7LA28|HSLU_ECO55	ATP-dependent protease ATPase subunit HslU OS=Escherichia coli (strain 55989 / EAEC) OX=585055 GN=hslU PE=3 SV=1	378	49676	6	5	5	4	16.7
207	1	B7M6Y2|HSLU_ECO8A	ATP-dependent protease ATPase subunit HslU OS=Escherichia coli O8 (strain IAI1) OX=585034 GN=hslU PE=3 SV=1	378	49676	6	5	5	4	16.7
207	1	B7MI63|HSLU_ECO45	ATP-dependent protease ATPase subunit HslU OS=Escherichia coli O45:K1 (strain S88 / ExPEC) OX=585035 GN=hslU PE=3 SV=1	378	49664	6	5	5	4	16.7
207	1	B7N2S2|HSLU_ECO81	ATP-dependent protease ATPase subunit HslU OS=Escherichia coli O81 (strain ED1a) OX=585397 GN=hslU PE=3 SV=1	378	49664	6	5	5	4	16.7
207	1	B7NFN0|HSLU_ECOLU	ATP-dependent protease ATPase subunit HslU OS=Escherichia coli O17:K52:H18 (strain UMN026 / ExPEC) OX=585056 GN=hslU PE=3 SV=1	378	49664	6	5	5	4	16.7
207	1	B7NU74|HSLU_ECO7I	ATP-dependent protease ATPase subunit HslU OS=Escherichia coli O7:K1 (strain IAI39 / ExPEC) OX=585057 GN=hslU PE=3 SV=1	378	49664	6	5	5	4	16.7
207	1	B7UNQ1|HSLU_ECO27	ATP-dependent protease ATPase subunit HslU OS=Escherichia coli O127:H6 (strain E2348/69 / EPEC) OX=574521 GN=hslU PE=3 SV=1	378	49664	6	5	5	4	16.7
207	1	A8A737|HSLU_ECOHS	ATP-dependent protease ATPase subunit HslU OS=Escherichia coli O9:H4 (strain HS) OX=331112 GN=hslU PE=3 SV=1	378	49677	6	5	5	4	16.7
207	1	Q8FBC0|HSLU_ECOL6	ATP-dependent protease ATPase subunit HslU OS=Escherichia coli O6:H1 (strain CFT073 / ATCC 700928 / UPEC) OX=199310 GN=hslU PE=3 SV=1	378	49664	6	5	5	4	16.7
208	1	Q8FK37|CUSS_ECOL6	Sensor histidine kinase CusS OS=Escherichia coli O6:H1 (strain CFT073 / ATCC 700928 / UPEC) OX=199310 GN=cusS PE=3 SV=1	374	53856	8	7	6	6	20.8
208	1	P77485|CUSS_ECOLI	Sensor histidine kinase CusS OS=Escherichia coli (strain K12) OX=83333 GN=cusS PE=1 SV=1	374	53818	8	7	6	6	20.8
208		Q8XBY4|CUSS_ECO57	Sensor histidine kinase CusS OS=Escherichia coli O157:H7 OX=83334 GN=cusS PE=3 SV=1	314	53989	7	6	5	5	17.2
209	1	P30178|HCXB_ECOLI	Hydroxycarboxylate dehydrogenase B OS=Escherichia coli (strain K12) OX=83333 GN=hcxB PE=1 SV=2	373	39328	8	8	7	7	33.8
209		P58409|HCXB_ECO57	Hydroxycarboxylate dehydrogenase B OS=Escherichia coli O157:H7 OX=83334 GN=hcxB PE=3 SV=1	258	39315	6	6	5	5	23.5
210	1	P0ADC3|LOLC_ECOLI	Lipoprotein-releasing system transmembrane protein LolC OS=Escherichia coli (strain K12) OX=83333 GN=lolC PE=1 SV=1	369	43236	9	9	8	8	29.3
210	1	P0ADC4|LOLC_ECOL6	Lipoprotein-releasing system transmembrane protein LolC OS=Escherichia coli O6:H1 (strain CFT073 / ATCC 700928 / UPEC) OX=199310 GN=lolC PE=3 SV=1	369	43236	9	9	8	8	29.3
210	1	P0ADC5|LOLC_ECO57	Lipoprotein-releasing system transmembrane protein LolC OS=Escherichia coli O157:H7 OX=83334 GN=lolC PE=3 SV=1	369	43236	9	9	8	8	29.3
211	1	P77434|ALAC_ECOLI	Glutamate-pyruvate aminotransferase AlaC OS=Escherichia coli (strain K12) OX=83333 GN=alaC PE=1 SV=1	367	46415	12	10	12	10	37.9
212	1	B1IQI0|DGTP_ECOLC	Deoxyguanosinetriphosphate triphosphohydrolase OS=Escherichia coli (strain ATCC 8739 / DSM 1576 / Crooks) OX=481805 GN=dgt PE=3 SV=1	366	59660	17	15	15	14	39.2
212	1	B1LGW3|DGTP_ECOSM	Deoxyguanosinetriphosphate triphosphohydrolase OS=Escherichia coli (strain SMS-3-5 / SECEC) OX=439855 GN=dgt PE=3 SV=1	366	59660	17	15	15	14	39.2
212	1	B5Z0E0|DGTP_ECO5E	Deoxyguanosinetriphosphate triphosphohydrolase OS=Escherichia coli O157:H7 (strain EC4115 / EHEC) OX=444450 GN=dgt PE=3 SV=1	366	59628	17	15	15	14	39.2
212	1	B6HZD6|DGTP_ECOSE	Deoxyguanosinetriphosphate triphosphohydrolase OS=Escherichia coli (strain SE11) OX=409438 GN=dgt PE=3 SV=1	366	59686	17	15	15	14	39.2
212	1	A7ZHQ2|DGTP_ECO24	Deoxyguanosinetriphosphate triphosphohydrolase OS=Escherichia coli O139:H28 (strain E24377A / ETEC) OX=331111 GN=dgt PE=3 SV=1	366	59686	17	15	15	14	39.2
212	1	A7ZWA8|DGTP_ECOHS	Deoxyguanosinetriphosphate triphosphohydrolase OS=Escherichia coli O9:H4 (strain HS) OX=331112 GN=dgt PE=3 SV=1	366	59660	17	15	15	14	39.2
212	1	B7LGM2|DGTP_ECO55	Deoxyguanosinetriphosphate triphosphohydrolase OS=Escherichia coli (strain 55989 / EAEC) OX=585055 GN=dgt PE=3 SV=1	366	59686	17	15	15	14	39.2
212	1	B7M1A1|DGTP_ECO8A	Deoxyguanosinetriphosphate triphosphohydrolase OS=Escherichia coli O8 (strain IAI1) OX=585034 GN=dgt PE=3 SV=1	366	59660	17	15	15	14	39.2
212	1	B7N829|DGTP_ECOLU	Deoxyguanosinetriphosphate triphosphohydrolase OS=Escherichia coli O17:K52:H18 (strain UMN026 / ExPEC) OX=585056 GN=dgt PE=3 SV=1	366	59637	17	15	15	14	39.2
212	1	B7NIC3|DGTP_ECO7I	Deoxyguanosinetriphosphate triphosphohydrolase OS=Escherichia coli O7:K1 (strain IAI39 / ExPEC) OX=585057 GN=dgt PE=3 SV=1	366	59660	17	15	15	14	39.2
212	1	Q8X8Y9|DGTP_ECO57	Deoxyguanosinetriphosphate triphosphohydrolase OS=Escherichia coli O157:H7 OX=83334 GN=dgt PE=3 SV=3	366	59628	17	15	15	14	39.2
212		A1A7K6|DGTP_ECOK1	Deoxyguanosinetriphosphate triphosphohydrolase OS=Escherichia coli O1:K1 / APEC OX=405955 GN=dgt PE=3 SV=1	357	59679	16	14	14	13	36.6
212		Q0TLH1|DGTP_ECOL5	Deoxyguanosinetriphosphate triphosphohydrolase OS=Escherichia coli O6:K15:H31 (strain 536 / UPEC) OX=362663 GN=dgt PE=3 SV=1	357	59679	16	14	14	13	36.6
212		Q1RG28|DGTP_ECOUT	Deoxyguanosinetriphosphate triphosphohydrolase OS=Escherichia coli (strain UTI89 / UPEC) OX=364106 GN=dgt PE=3 SV=1	357	59679	16	14	14	13	36.6
212		B7MBE3|DGTP_ECO45	Deoxyguanosinetriphosphate triphosphohydrolase OS=Escherichia coli O45:K1 (strain S88 / ExPEC) OX=585035 GN=dgt PE=3 SV=1	357	59679	16	14	14	13	36.6
212		B7MP22|DGTP_ECO81	Deoxyguanosinetriphosphate triphosphohydrolase OS=Escherichia coli O81 (strain ED1a) OX=585397 GN=dgt PE=3 SV=1	357	59679	16	14	14	13	36.6
212		B7UIK7|DGTP_ECO27	Deoxyguanosinetriphosphate triphosphohydrolase OS=Escherichia coli O127:H6 (strain E2348/69 / EPEC) OX=574521 GN=dgt PE=3 SV=1	357	59669	16	14	14	13	36.6
212		Q8FL13|DGTP_ECOL6	Deoxyguanosinetriphosphate triphosphohydrolase OS=Escherichia coli O6:H1 (strain CFT073 / ATCC 700928 / UPEC) OX=199310 GN=dgt PE=3 SV=3	357	59679	16	14	14	13	36.6
212		B1XD30|DGTP_ECODH	Deoxyguanosinetriphosphate triphosphohydrolase OS=Escherichia coli (strain K12 / DH10B) OX=316385 GN=dgt PE=3 SV=1	357	59688	16	14	14	13	35.8
212		C4ZRQ3|DGTP_ECOBW	Deoxyguanosinetriphosphate triphosphohydrolase OS=Escherichia coli (strain K12 / MC4100 / BW2952) OX=595496 GN=dgt PE=3 SV=1	357	59688	16	14	14	13	35.8
212		P15723|DGTP_ECOLI	Deoxyguanosinetriphosphate triphosphohydrolase OS=Escherichia coli (strain K12) OX=83333 GN=dgt PE=1 SV=4	357	59688	16	14	14	13	35.8
213	1	P0ADF6|EDD_ECOLI	Phosphogluconate dehydratase OS=Escherichia coli (strain K12) OX=83333 GN=edd PE=1 SV=1	366	65054	13	12	11	11	37.1
213	1	P0ADF7|EDD_ECO57	Phosphogluconate dehydratase OS=Escherichia coli O157:H7 OX=83334 GN=edd PE=3 SV=1	366	65054	13	12	11	11	37.1
214	1	P0A9K3|PHOL_ECOLI	PhoH-like protein OS=Escherichia coli (strain K12) OX=83333 GN=ybeZ PE=1 SV=2	362	39129	11	10	10	9	38.2
214	1	P0A9K4|PHOL_ECOL6	PhoH-like protein OS=Escherichia coli O6:H1 (strain CFT073 / ATCC 700928 / UPEC) OX=199310 GN=ybeZ PE=3 SV=2	362	39129	11	10	10	9	38.2
214	1	P0A9K5|PHOL_ECO57	PhoH-like protein OS=Escherichia coli O157:H7 OX=83334 GN=ybeZ PE=3 SV=2	362	39129	11	10	10	9	38.2
215	1	P0ABB4|ATPB_ECOLI	ATP synthase subunit beta OS=Escherichia coli (strain K12) OX=83333 GN=atpD PE=1 SV=2	361	50351	9	8	8	7	27
215	1	P0ABB5|ATPB_ECOL6	ATP synthase subunit beta OS=Escherichia coli O6:H1 (strain CFT073 / ATCC 700928 / UPEC) OX=199310 GN=atpD PE=3 SV=2	361	50351	9	8	8	7	27
215	1	P0ABB6|ATPB_ECO57	ATP synthase subunit beta OS=Escherichia coli O157:H7 OX=83334 GN=atpD PE=3 SV=2	361	50351	9	8	8	7	27
215	1	Q0TAX7|ATPB_ECOL5	ATP synthase subunit beta OS=Escherichia coli O6:K15:H31 (strain 536 / UPEC) OX=362663 GN=atpD PE=3 SV=1	361	50351	9	8	8	7	27
215	1	A1AHR4|ATPB_ECOK1	ATP synthase subunit beta OS=Escherichia coli O1:K1 / APEC OX=405955 GN=atpD PE=3 SV=1	361	50351	9	8	8	7	27
215	1	B1IX06|ATPB_ECOLC	ATP synthase subunit beta OS=Escherichia coli (strain ATCC 8739 / DSM 1576 / Crooks) OX=481805 GN=atpD PE=3 SV=1	361	50351	9	8	8	7	27
215	1	B1LL59|ATPB_ECOSM	ATP synthase subunit beta OS=Escherichia coli (strain SMS-3-5 / SECEC) OX=439855 GN=atpD PE=3 SV=1	361	50351	9	8	8	7	27
215	1	B1X9W0|ATPB_ECODH	ATP synthase subunit beta OS=Escherichia coli (strain K12 / DH10B) OX=316385 GN=atpD PE=3 SV=1	361	50351	9	8	8	7	27
215	1	Q1R4K2|ATPB_ECOUT	ATP synthase subunit beta OS=Escherichia coli (strain UTI89 / UPEC) OX=364106 GN=atpD PE=3 SV=1	361	50351	9	8	8	7	27
215	1	C4ZZ10|ATPB_ECOBW	ATP synthase subunit beta OS=Escherichia coli (strain K12 / MC4100 / BW2952) OX=595496 GN=atpD PE=3 SV=1	361	50351	9	8	8	7	27
215	1	B5YXD6|ATPB_ECO5E	ATP synthase subunit beta OS=Escherichia coli O157:H7 (strain EC4115 / EHEC) OX=444450 GN=atpD PE=3 SV=1	361	50351	9	8	8	7	27
215	1	B6I3W9|ATPB_ECOSE	ATP synthase subunit beta OS=Escherichia coli (strain SE11) OX=409438 GN=atpD PE=3 SV=1	361	50351	9	8	8	7	27
215	1	A7ZTU4|ATPB_ECO24	ATP synthase subunit beta OS=Escherichia coli O139:H28 (strain E24377A / ETEC) OX=331111 GN=atpD PE=3 SV=1	361	50351	9	8	8	7	27
215	1	B7L882|ATPB_ECO55	ATP synthase subunit beta OS=Escherichia coli (strain 55989 / EAEC) OX=585055 GN=atpD PE=3 SV=1	361	50351	9	8	8	7	27
215	1	B7M588|ATPB_ECO8A	ATP synthase subunit beta OS=Escherichia coli O8 (strain IAI1) OX=585034 GN=atpD PE=3 SV=1	361	50351	9	8	8	7	27
215	1	B7MGF2|ATPB_ECO45	ATP synthase subunit beta OS=Escherichia coli O45:K1 (strain S88 / ExPEC) OX=585035 GN=atpD PE=3 SV=1	361	50351	9	8	8	7	27
215	1	B7N2H1|ATPB_ECO81	ATP synthase subunit beta OS=Escherichia coli O81 (strain ED1a) OX=585397 GN=atpD PE=3 SV=1	361	50351	9	8	8	7	27
215	1	B7NF48|ATPB_ECOLU	ATP synthase subunit beta OS=Escherichia coli O17:K52:H18 (strain UMN026 / ExPEC) OX=585056 GN=atpD PE=3 SV=1	361	50351	9	8	8	7	27
215	1	B7NR34|ATPB_ECO7I	ATP synthase subunit beta OS=Escherichia coli O7:K1 (strain IAI39 / ExPEC) OX=585057 GN=atpD PE=3 SV=1	361	50351	9	8	8	7	27
215	1	B7UMJ7|ATPB_ECO27	ATP synthase subunit beta OS=Escherichia coli O127:H6 (strain E2348/69 / EPEC) OX=574521 GN=atpD PE=3 SV=1	361	50351	9	8	8	7	27
215	1	A8A6J5|ATPB_ECOHS	ATP synthase subunit beta OS=Escherichia coli O9:H4 (strain HS) OX=331112 GN=atpD PE=3 SV=1	361	50324	9	8	8	7	27
216	1	P0A6U3|MNMG_ECOLI	tRNA uridine 5-carboxymethylaminomethyl modification enzyme MnmG OS=Escherichia coli (strain K12) OX=83333 GN=mnmG PE=1 SV=1	359	69706	10	9	10	9	23.7
216	1	P0A6U4|MNMG_ECOL6	tRNA uridine 5-carboxymethylaminomethyl modification enzyme MnmG OS=Escherichia coli O6:H1 (strain CFT073 / ATCC 700928 / UPEC) OX=199310 GN=mnmG PE=3 SV=1	359	69706	10	9	10	9	23.7
216	1	Q0TAW8|MNMG_ECOL5	tRNA uridine 5-carboxymethylaminomethyl modification enzyme MnmG OS=Escherichia coli O6:K15:H31 (strain 536 / UPEC) OX=362663 GN=mnmG PE=3 SV=1	359	69706	10	9	10	9	23.7
216	1	A1AHS1|MNMG_ECOK1	tRNA uridine 5-carboxymethylaminomethyl modification enzyme MnmG OS=Escherichia coli O1:K1 / APEC OX=405955 GN=mnmG PE=3 SV=1	359	69720	10	9	10	9	23.7
216	1	B1IWZ7|MNMG_ECOLC	tRNA uridine 5-carboxymethylaminomethyl modification enzyme MnmG OS=Escherichia coli (strain ATCC 8739 / DSM 1576 / Crooks) OX=481805 GN=mnmG PE=3 SV=1	359	69706	10	9	10	9	23.7
216	1	B1LL68|MNMG_ECOSM	tRNA uridine 5-carboxymethylaminomethyl modification enzyme MnmG OS=Escherichia coli (strain SMS-3-5 / SECEC) OX=439855 GN=mnmG PE=3 SV=1	359	69691	10	9	10	9	23.7
216	1	B1X9W9|MNMG_ECODH	tRNA uridine 5-carboxymethylaminomethyl modification enzyme MnmG OS=Escherichia coli (strain K12 / DH10B) OX=316385 GN=mnmG PE=3 SV=1	359	69706	10	9	10	9	23.7
216	1	Q1R4J1|MNMG_ECOUT	tRNA uridine 5-carboxymethylaminomethyl modification enzyme MnmG OS=Escherichia coli (strain UTI89 / UPEC) OX=364106 GN=mnmG PE=3 SV=1	359	69720	10	9	10	9	23.7
216	1	C4ZZ19|MNMG_ECOBW	tRNA uridine 5-carboxymethylaminomethyl modification enzyme MnmG OS=Escherichia coli (strain K12 / MC4100 / BW2952) OX=595496 GN=mnmG PE=3 SV=1	359	69706	10	9	10	9	23.7
216	1	B5YXE5|MNMG_ECO5E	tRNA uridine 5-carboxymethylaminomethyl modification enzyme MnmG OS=Escherichia coli O157:H7 (strain EC4115 / EHEC) OX=444450 GN=mnmG PE=3 SV=1	359	69750	10	9	10	9	23.7
216	1	B6I3X8|MNMG_ECOSE	tRNA uridine 5-carboxymethylaminomethyl modification enzyme MnmG OS=Escherichia coli (strain SE11) OX=409438 GN=mnmG PE=3 SV=1	359	69706	10	9	10	9	23.7
216	1	A7ZTV2|MNMG_ECO24	tRNA uridine 5-carboxymethylaminomethyl modification enzyme MnmG OS=Escherichia coli O139:H28 (strain E24377A / ETEC) OX=331111 GN=mnmG PE=3 SV=1	359	69706	10	9	10	9	23.7
216	1	B7L889|MNMG_ECO55	tRNA uridine 5-carboxymethylaminomethyl modification enzyme MnmG OS=Escherichia coli (strain 55989 / EAEC) OX=585055 GN=mnmG PE=3 SV=1	359	69706	10	9	10	9	23.7
216	1	B7M597|MNMG_ECO8A	tRNA uridine 5-carboxymethylaminomethyl modification enzyme MnmG OS=Escherichia coli O8 (strain IAI1) OX=585034 GN=mnmG PE=3 SV=1	359	69706	10	9	10	9	23.7
216	1	B7MGG1|MNMG_ECO45	tRNA uridine 5-carboxymethylaminomethyl modification enzyme MnmG OS=Escherichia coli O45:K1 (strain S88 / ExPEC) OX=585035 GN=mnmG PE=3 SV=1	359	69720	10	9	10	9	23.7
216	1	B7N2I0|MNMG_ECO81	tRNA uridine 5-carboxymethylaminomethyl modification enzyme MnmG OS=Escherichia coli O81 (strain ED1a) OX=585397 GN=mnmG PE=3 SV=1	359	69706	10	9	10	9	23.7
216	1	B7NF57|MNMG_ECOLU	tRNA uridine 5-carboxymethylaminomethyl modification enzyme MnmG OS=Escherichia coli O17:K52:H18 (strain UMN026 / ExPEC) OX=585056 GN=mnmG PE=3 SV=1	359	69706	10	9	10	9	23.7
216	1	B7NR43|MNMG_ECO7I	tRNA uridine 5-carboxymethylaminomethyl modification enzyme MnmG OS=Escherichia coli O7:K1 (strain IAI39 / ExPEC) OX=585057 GN=mnmG PE=3 SV=1	359	69706	10	9	10	9	23.7
216	1	A8A6K4|MNMG_ECOHS	tRNA uridine 5-carboxymethylaminomethyl modification enzyme MnmG OS=Escherichia coli O9:H4 (strain HS) OX=331112 GN=mnmG PE=3 SV=1	359	69706	10	9	10	9	23.7
216	1	Q8XAY0|MNMG_ECO57	tRNA uridine 5-carboxymethylaminomethyl modification enzyme MnmG OS=Escherichia coli O157:H7 OX=83334 GN=mnmG PE=1 SV=1	359	69750	10	9	10	9	23.7
216		B7UMK6|MNMG_ECO27	tRNA uridine 5-carboxymethylaminomethyl modification enzyme MnmG OS=Escherichia coli O127:H6 (strain E2348/69 / EPEC) OX=574521 GN=mnmG PE=3 SV=1	319	69692	9	8	9	8	19.7
217	1	P77529|YDJN_ECOLI	L-cystine transporter YdjN OS=Escherichia coli (strain K12) OX=83333 GN=ydjN PE=3 SV=1	359	48688	7	6	4	4	11.4
218	1	P0AA10|RL13_ECOLI	50S ribosomal protein L13 OS=Escherichia coli (strain K12) OX=83333 GN=rplM PE=1 SV=1	356	16009	15	15	10	10	58.5
218	1	P0AA11|RL13_ECOL6	50S ribosomal protein L13 OS=Escherichia coli O6:H1 (strain CFT073 / ATCC 700928 / UPEC) OX=199310 GN=rplM PE=3 SV=1	356	16009	15	15	10	10	58.5
218	1	P0AA12|RL13_ECO57	50S ribosomal protein L13 OS=Escherichia coli O157:H7 OX=83334 GN=rplM PE=3 SV=1	356	16009	15	15	10	10	58.5
218	1	Q0TCN5|RL13_ECOL5	50S ribosomal protein L13 OS=Escherichia coli O6:K15:H31 (strain 536 / UPEC) OX=362663 GN=rplM PE=3 SV=1	356	16009	15	15	10	10	58.5
218	1	A1AGC4|RL13_ECOK1	50S ribosomal protein L13 OS=Escherichia coli O1:K1 / APEC OX=405955 GN=rplM PE=3 SV=1	356	16009	15	15	10	10	58.5
218	1	B1IQP8|RL13_ECOLC	50S ribosomal protein L13 OS=Escherichia coli (strain ATCC 8739 / DSM 1576 / Crooks) OX=481805 GN=rplM PE=3 SV=1	356	16009	15	15	10	10	58.5
218	1	B1LGJ7|RL13_ECOSM	50S ribosomal protein L13 OS=Escherichia coli (strain SMS-3-5 / SECEC) OX=439855 GN=rplM PE=3 SV=1	356	16009	15	15	10	10	58.5
218	1	B1XHK4|RL13_ECODH	50S ribosomal protein L13 OS=Escherichia coli (strain K12 / DH10B) OX=316385 GN=rplM PE=3 SV=1	356	16009	15	15	10	10	58.5
218	1	Q1R6A9|RL13_ECOUT	50S ribosomal protein L13 OS=Escherichia coli (strain UTI89 / UPEC) OX=364106 GN=rplM PE=3 SV=2	356	16009	15	15	10	10	58.5
218	1	C4ZSW9|RL13_ECOBW	50S ribosomal protein L13 OS=Escherichia coli (strain K12 / MC4100 / BW2952) OX=595496 GN=rplM PE=3 SV=1	356	16009	15	15	10	10	58.5
218	1	B5YSV7|RL13_ECO5E	50S ribosomal protein L13 OS=Escherichia coli O157:H7 (strain EC4115 / EHEC) OX=444450 GN=rplM PE=3 SV=1	356	16009	15	15	10	10	58.5
218	1	B6I1U9|RL13_ECOSE	50S ribosomal protein L13 OS=Escherichia coli (strain SE11) OX=409438 GN=rplM PE=3 SV=1	356	16009	15	15	10	10	58.5
218	1	A7ZSC5|RL13_ECO24	50S ribosomal protein L13 OS=Escherichia coli O139:H28 (strain E24377A / ETEC) OX=331111 GN=rplM PE=3 SV=1	356	16009	15	15	10	10	58.5
218	1	B7LHT9|RL13_ECO55	50S ribosomal protein L13 OS=Escherichia coli (strain 55989 / EAEC) OX=585055 GN=rplM PE=3 SV=1	356	16009	15	15	10	10	58.5
218	1	B7M0U3|RL13_ECO8A	50S ribosomal protein L13 OS=Escherichia coli O8 (strain IAI1) OX=585034 GN=rplM PE=3 SV=1	356	16009	15	15	10	10	58.5
218	1	B7MBZ2|RL13_ECO45	50S ribosomal protein L13 OS=Escherichia coli O45:K1 (strain S88 / ExPEC) OX=585035 GN=rplM PE=3 SV=1	356	16009	15	15	10	10	58.5
218	1	B7N0L6|RL13_ECO81	50S ribosomal protein L13 OS=Escherichia coli O81 (strain ED1a) OX=585397 GN=rplM PE=3 SV=1	356	16009	15	15	10	10	58.5
218	1	B7NDK9|RL13_ECOLU	50S ribosomal protein L13 OS=Escherichia coli O17:K52:H18 (strain UMN026 / ExPEC) OX=585056 GN=rplM PE=3 SV=1	356	16009	15	15	10	10	58.5
218	1	B7NKU3|RL13_ECO7I	50S ribosomal protein L13 OS=Escherichia coli O7:K1 (strain IAI39 / ExPEC) OX=585057 GN=rplM PE=3 SV=1	356	16009	15	15	10	10	58.5
218	1	B7UJW3|RL13_ECO27	50S ribosomal protein L13 OS=Escherichia coli O127:H6 (strain E2348/69 / EPEC) OX=574521 GN=rplM PE=3 SV=1	356	16009	15	15	10	10	58.5
218	1	A8A540|RL13_ECOHS	50S ribosomal protein L13 OS=Escherichia coli O9:H4 (strain HS) OX=331112 GN=rplM PE=3 SV=1	356	16009	15	15	10	10	58.5
219	1	B1XHD4|SYD_ECODH	Aspartate--tRNA ligase OS=Escherichia coli (strain K12 / DH10B) OX=316385 GN=aspS PE=3 SV=1	352	66157	11	10	11	10	27.6
219	1	C4ZQF0|SYD_ECOBW	Aspartate--tRNA ligase OS=Escherichia coli (strain K12 / MC4100 / BW2952) OX=595496 GN=aspS PE=3 SV=1	352	66157	11	10	11	10	27.6
219	1	A8A166|SYD_ECOHS	Aspartate--tRNA ligase OS=Escherichia coli O9:H4 (strain HS) OX=331112 GN=aspS PE=3 SV=1	352	66157	11	10	11	10	27.6
219	1	P21889|SYD_ECOLI	Aspartate--tRNA ligase OS=Escherichia coli (strain K12) OX=83333 GN=aspS PE=1 SV=1	352	66157	11	10	11	10	27.6
219		A7ZMZ0|SYD_ECO24	Aspartate--tRNA ligase OS=Escherichia coli O139:H28 (strain E24377A / ETEC) OX=331111 GN=aspS PE=3 SV=1	270	66113	10	9	10	9	25.4
219		B1J0M2|SYD_ECOLC	Aspartate--tRNA ligase OS=Escherichia coli (strain ATCC 8739 / DSM 1576 / Crooks) OX=481805 GN=aspS PE=3 SV=1	270	66113	10	9	10	9	25.4
219		B1LD05|SYD_ECOSM	Aspartate--tRNA ligase OS=Escherichia coli (strain SMS-3-5 / SECEC) OX=439855 GN=aspS PE=3 SV=1	270	66113	10	9	10	9	25.4
219		B6IBU5|SYD_ECOSE	Aspartate--tRNA ligase OS=Escherichia coli (strain SE11) OX=409438 GN=aspS PE=3 SV=1	270	66113	10	9	10	9	25.4
219		B7L7R9|SYD_ECO55	Aspartate--tRNA ligase OS=Escherichia coli (strain 55989 / EAEC) OX=585055 GN=aspS PE=3 SV=1	270	66113	10	9	10	9	25.4
219		B7M2F7|SYD_ECO8A	Aspartate--tRNA ligase OS=Escherichia coli O8 (strain IAI1) OX=585034 GN=aspS PE=3 SV=1	270	66113	10	9	10	9	25.4
219		B7NBL7|SYD_ECOLU	Aspartate--tRNA ligase OS=Escherichia coli O17:K52:H18 (strain UMN026 / ExPEC) OX=585056 GN=aspS PE=3 SV=1	270	66113	10	9	10	9	25.4
219		B7NS52|SYD_ECO7I	Aspartate--tRNA ligase OS=Escherichia coli O7:K1 (strain IAI39 / ExPEC) OX=585057 GN=aspS PE=3 SV=1	270	66086	10	9	10	9	25.4
219		A1AC27|SYD_ECOK1	Aspartate--tRNA ligase OS=Escherichia coli O1:K1 / APEC OX=405955 GN=aspS PE=3 SV=1	255	66113	9	8	9	8	22.5
219		Q0TGW6|SYD_ECOL5	Aspartate--tRNA ligase OS=Escherichia coli O6:K15:H31 (strain 536 / UPEC) OX=362663 GN=aspS PE=3 SV=1	255	66113	9	8	9	8	22.5
219		Q1RAR8|SYD_ECOUT	Aspartate--tRNA ligase OS=Escherichia coli (strain UTI89 / UPEC) OX=364106 GN=aspS PE=3 SV=1	255	66113	9	8	9	8	22.5
219		B7MBS5|SYD_ECO45	Aspartate--tRNA ligase OS=Escherichia coli O45:K1 (strain S88 / ExPEC) OX=585035 GN=aspS PE=3 SV=1	255	66113	9	8	9	8	22.5
219		B7MVZ7|SYD_ECO81	Aspartate--tRNA ligase OS=Escherichia coli O81 (strain ED1a) OX=585397 GN=aspS PE=3 SV=1	255	66113	9	8	9	8	22.5
219		B7USP3|SYD_ECO27	Aspartate--tRNA ligase OS=Escherichia coli O127:H6 (strain E2348/69 / EPEC) OX=574521 GN=aspS PE=3 SV=1	255	66113	9	8	9	8	22.5
219		Q8FGQ9|SYD_ECOL6	Aspartate--tRNA ligase OS=Escherichia coli O6:H1 (strain CFT073 / ATCC 700928 / UPEC) OX=199310 GN=aspS PE=3 SV=1	255	66113	9	8	9	8	22.5
219		B5YR11|SYD_ECO5E	Aspartate--tRNA ligase OS=Escherichia coli O157:H7 (strain EC4115 / EHEC) OX=444450 GN=aspS PE=3 SV=1	243	66111	9	8	9	8	21.7
219		Q8XCI7|SYD_ECO57	Aspartate--tRNA ligase OS=Escherichia coli O157:H7 OX=83334 GN=aspS PE=3 SV=1	243	66115	9	8	9	8	21.7
220	1	P0ACR4|YEIE_ECOLI	Uncharacterized HTH-type transcriptional regulator YeiE OS=Escherichia coli (strain K12) OX=83333 GN=yeiE PE=3 SV=1	352	32874	9	9	8	8	45.1
220	1	P0ACR5|YEIE_ECOL6	Uncharacterized HTH-type transcriptional regulator YeiE OS=Escherichia coli O6:H1 (strain CFT073 / ATCC 700928 / UPEC) OX=199310 GN=yeiE PE=3 SV=1	352	32874	9	9	8	8	45.1
220	1	P0ACR6|YEIE_ECO57	Uncharacterized HTH-type transcriptional regulator YeiE OS=Escherichia coli O157:H7 OX=83334 GN=yeiE PE=3 SV=1	352	32874	9	9	8	8	45.1
221	1	P00550|PTM3C_ECOLI	PTS system mannitol-specific EIICBA component OS=Escherichia coli (strain K12) OX=83333 GN=mtlA PE=1 SV=1	347	68157	6	6	6	6	14.4
222	1	P38097|DGCE_ECOLI	Probable diguanylate cyclase DgcE OS=Escherichia coli (strain K12) OX=83333 GN=dgcE PE=2 SV=2	345	124378	12	10	12	10	15.1
223	1	P0A7G6|RECA_ECOLI	Protein RecA OS=Escherichia coli (strain K12) OX=83333 GN=recA PE=1 SV=2	337	38121	9	8	9	8	40.5
223	1	P0A7G7|RECA_ECOL6	Protein RecA OS=Escherichia coli O6:H1 (strain CFT073 / ATCC 700928 / UPEC) OX=199310 GN=recA PE=3 SV=2	337	38121	9	8	9	8	40.5
223	1	P0A7G8|RECA_ECO57	Protein RecA OS=Escherichia coli O157:H7 OX=83334 GN=recA PE=3 SV=2	337	38121	9	8	9	8	40.5
223	1	Q0TEI1|RECA_ECOL5	Protein RecA OS=Escherichia coli O6:K15:H31 (strain 536 / UPEC) OX=362663 GN=recA PE=3 SV=1	337	38121	9	8	9	8	40.5
223	1	B1IUY0|RECA_ECOLC	Protein RecA OS=Escherichia coli (strain ATCC 8739 / DSM 1576 / Crooks) OX=481805 GN=recA PE=3 SV=1	337	38121	9	8	9	8	40.5
223	1	B1LQ17|RECA_ECOSM	Protein RecA OS=Escherichia coli (strain SMS-3-5 / SECEC) OX=439855 GN=recA PE=3 SV=1	337	38121	9	8	9	8	40.5
223	1	Q1R801|RECA_ECOUT	Protein RecA OS=Escherichia coli (strain UTI89 / UPEC) OX=364106 GN=recA PE=3 SV=1	337	38121	9	8	9	8	40.5
223	1	C4ZYU4|RECA_ECOBW	Protein RecA OS=Escherichia coli (strain K12 / MC4100 / BW2952) OX=595496 GN=recA PE=3 SV=1	337	38121	9	8	9	8	40.5
223	1	B5Z2B0|RECA_ECO5E	Protein RecA OS=Escherichia coli O157:H7 (strain EC4115 / EHEC) OX=444450 GN=recA PE=3 SV=1	337	38121	9	8	9	8	40.5
223	1	B6I685|RECA_ECOSE	Protein RecA OS=Escherichia coli (strain SE11) OX=409438 GN=recA PE=3 SV=1	337	38121	9	8	9	8	40.5
223	1	A7ZQC8|RECA_ECO24	Protein RecA OS=Escherichia coli O139:H28 (strain E24377A / ETEC) OX=331111 GN=recA PE=3 SV=1	337	38121	9	8	9	8	40.5
223	1	B7LEB1|RECA_ECO55	Protein RecA OS=Escherichia coli (strain 55989 / EAEC) OX=585055 GN=recA PE=3 SV=1	337	38121	9	8	9	8	40.5
223	1	B7M9D6|RECA_ECO8A	Protein RecA OS=Escherichia coli O8 (strain IAI1) OX=585034 GN=recA PE=3 SV=1	337	38121	9	8	9	8	40.5
223	1	B7MKG8|RECA_ECO45	Protein RecA OS=Escherichia coli O45:K1 (strain S88 / ExPEC) OX=585035 GN=recA PE=3 SV=1	337	38121	9	8	9	8	40.5
223	1	B7MYJ9|RECA_ECO81	Protein RecA OS=Escherichia coli O81 (strain ED1a) OX=585397 GN=recA PE=3 SV=1	337	38121	9	8	9	8	40.5
223	1	B7N6S9|RECA_ECOLU	Protein RecA OS=Escherichia coli O17:K52:H18 (strain UMN026 / ExPEC) OX=585056 GN=recA PE=3 SV=1	337	38121	9	8	9	8	40.5
223	1	B7NSH9|RECA_ECO7I	Protein RecA OS=Escherichia coli O7:K1 (strain IAI39 / ExPEC) OX=585057 GN=recA PE=3 SV=1	337	38121	9	8	9	8	40.5
223	1	B7UHB7|RECA_ECO27	Protein RecA OS=Escherichia coli O127:H6 (strain E2348/69 / EPEC) OX=574521 GN=recA PE=3 SV=1	337	38121	9	8	9	8	40.5
223	1	A8A3H6|RECA_ECOHS	Protein RecA OS=Escherichia coli O9:H4 (strain HS) OX=331112 GN=recA PE=3 SV=1	337	38121	9	8	9	8	40.5
224	1	B1X9E7|GHRA_ECODH	Glyoxylate/hydroxypyruvate reductase A OS=Escherichia coli (strain K12 / DH10B) OX=316385 GN=ghrA PE=3 SV=1	336	35492	9	9	8	8	44.6
224	1	C4ZRX4|GHRA_ECOBW	Glyoxylate/hydroxypyruvate reductase A OS=Escherichia coli (strain K12 / MC4100 / BW2952) OX=595496 GN=ghrA PE=3 SV=1	336	35492	9	9	8	8	44.6
224	1	B6I9A9|GHRA_ECOSE	Glyoxylate/hydroxypyruvate reductase A OS=Escherichia coli (strain SE11) OX=409438 GN=ghrA PE=3 SV=1	336	35492	9	9	8	8	44.6
224	1	A7ZYY6|GHRA_ECOHS	Glyoxylate/hydroxypyruvate reductase A OS=Escherichia coli O9:H4 (strain HS) OX=331112 GN=ghrA PE=3 SV=1	336	35464	9	9	8	8	44.6
224	1	B7M907|GHRA_ECO8A	Glyoxylate/hydroxypyruvate reductase A OS=Escherichia coli O8 (strain IAI1) OX=585034 GN=ghrA PE=3 SV=1	336	35492	9	9	8	8	44.6
224	1	P75913|GHRA_ECOLI	Glyoxylate/hydroxypyruvate reductase A OS=Escherichia coli (strain K12) OX=83333 GN=ghrA PE=1 SV=2	336	35492	9	9	8	8	44.6
224		A1A9T1|GHRA_ECOK1	Glyoxylate/hydroxypyruvate reductase A OS=Escherichia coli O1:K1 / APEC OX=405955 GN=ghrA PE=3 SV=2	310	35520	8	8	7	7	39.4
224		B1IV68|GHRA_ECOLC	Glyoxylate/hydroxypyruvate reductase A OS=Escherichia coli (strain ATCC 8739 / DSM 1576 / Crooks) OX=481805 GN=ghrA PE=3 SV=1	310	35506	8	8	7	7	39.4
224		Q1RDC8|GHRA_ECOUT	Glyoxylate/hydroxypyruvate reductase A OS=Escherichia coli (strain UTI89 / UPEC) OX=364106 GN=ghrA PE=3 SV=2	310	35520	8	8	7	7	39.4
224		B5YVQ3|GHRA_ECO5E	Glyoxylate/hydroxypyruvate reductase A OS=Escherichia coli O157:H7 (strain EC4115 / EHEC) OX=444450 GN=ghrA PE=3 SV=1	310	35508	8	8	7	7	39.4
224		B7MIH3|GHRA_ECO45	Glyoxylate/hydroxypyruvate reductase A OS=Escherichia coli O45:K1 (strain S88 / ExPEC) OX=585035 GN=ghrA PE=3 SV=1	310	35520	8	8	7	7	39.4
224		Q8X9K1|GHRA_ECO57	Glyoxylate/hydroxypyruvate reductase A OS=Escherichia coli O157:H7 OX=83334 GN=ghrA PE=3 SV=2	310	35508	8	8	7	7	39.4
224		B7LFE3|GHRA_ECO55	Glyoxylate/hydroxypyruvate reductase A OS=Escherichia coli (strain 55989 / EAEC) OX=585055 GN=ghrA PE=3 SV=1	284	35519	8	8	7	7	37.2
224		B1LIY1|GHRA_ECOSM	Glyoxylate/hydroxypyruvate reductase A OS=Escherichia coli (strain SMS-3-5 / SECEC) OX=439855 GN=ghrA PE=3 SV=1	282	35476	7	7	6	6	32.4
224		B7MTG4|GHRA_ECO81	Glyoxylate/hydroxypyruvate reductase A OS=Escherichia coli O81 (strain ED1a) OX=585397 GN=ghrA PE=3 SV=1	273	35501	6	6	5	5	25.6
224		Q0TJ41|GHRA_ECOL5	Glyoxylate/hydroxypyruvate reductase A OS=Escherichia coli O6:K15:H31 (strain 536 / UPEC) OX=362663 GN=ghrA PE=3 SV=1	273	35503	6	6	5	5	25.6
224		B7UP47|GHRA_ECO27	Glyoxylate/hydroxypyruvate reductase A OS=Escherichia coli O127:H6 (strain E2348/69 / EPEC) OX=574521 GN=ghrA PE=3 SV=1	273	35487	6	6	5	5	25.6
224		Q8FIT1|GHRA_ECOL6	Glyoxylate/hydroxypyruvate reductase A OS=Escherichia coli O6:H1 (strain CFT073 / ATCC 700928 / UPEC) OX=199310 GN=ghrA PE=3 SV=1	258	35536	7	7	6	6	32.1
224		B7NLA1|GHRA_ECO7I	Glyoxylate/hydroxypyruvate reductase A OS=Escherichia coli O7:K1 (strain IAI39 / ExPEC) OX=585057 GN=ghrA PE=3 SV=1	250	35466	5	5	4	4	18.3
224		B7N3I0|GHRA_ECOLU	Glyoxylate/hydroxypyruvate reductase A OS=Escherichia coli O17:K52:H18 (strain UMN026 / ExPEC) OX=585056 GN=ghrA PE=3 SV=1	230	35461	6	6	5	5	25
225	1	P75863|YCBX_ECOLI	Uncharacterized protein YcbX OS=Escherichia coli (strain K12) OX=83333 GN=ycbX PE=1 SV=1	329	41132	6	6	6	6	27.6
226	1	P26647|PLSC_ECOLI	1-acyl-sn-glycerol-3-phosphate acyltransferase OS=Escherichia coli (strain K12) OX=83333 GN=plsC PE=1 SV=1	329	27721	9	8	7	6	38.4
227	1	P0AA93|YPDA_ECOLI	Sensor histidine kinase YpdA OS=Escherichia coli (strain K12) OX=83333 GN=ypdA PE=1 SV=1	327	63245	13	10	12	9	22.8
227	1	P0AA94|YPDA_ECO57	Sensor histidine kinase YpdA OS=Escherichia coli O157:H7 OX=83334 GN=ypdA PE=3 SV=1	327	63245	13	10	12	9	22.8
228	1	Q0TDR4|SPEB_ECOL5	Agmatinase OS=Escherichia coli O6:K15:H31 (strain 536 / UPEC) OX=362663 GN=speB PE=3 SV=1	324	33778	10	9	9	9	35.9
228	1	A1AFC5|SPEB_ECOK1	Agmatinase OS=Escherichia coli O1:K1 / APEC OX=405955 GN=speB PE=3 SV=1	324	33778	10	9	9	9	35.9
228	1	B1IT67|SPEB_ECOLC	Agmatinase OS=Escherichia coli (strain ATCC 8739 / DSM 1576 / Crooks) OX=481805 GN=speB PE=3 SV=1	324	33764	10	9	9	9	35.9
228	1	B1LDE6|SPEB_ECOSM	Agmatinase OS=Escherichia coli (strain SMS-3-5 / SECEC) OX=439855 GN=speB PE=3 SV=1	324	33764	10	9	9	9	35.9
228	1	B1XF99|SPEB_ECODH	Agmatinase OS=Escherichia coli (strain K12 / DH10B) OX=316385 GN=speB PE=3 SV=1	324	33764	10	9	9	9	35.9
228	1	Q1R791|SPEB_ECOUT	Agmatinase OS=Escherichia coli (strain UTI89 / UPEC) OX=364106 GN=speB PE=3 SV=1	324	33778	10	9	9	9	35.9
228	1	B5YQD4|SPEB_ECO5E	Agmatinase OS=Escherichia coli O157:H7 (strain EC4115 / EHEC) OX=444450 GN=speB PE=3 SV=1	324	33764	10	9	9	9	35.9
228	1	C5A0K6|SPEB_ECOBW	Agmatinase OS=Escherichia coli (strain K12 / MC4100 / BW2952) OX=595496 GN=speB PE=3 SV=1	324	33764	10	9	9	9	35.9
228	1	A7ZR59|SPEB_ECO24	Agmatinase OS=Escherichia coli O139:H28 (strain E24377A / ETEC) OX=331111 GN=speB PE=3 SV=1	324	33764	10	9	9	9	35.9
228	1	B7LYW6|SPEB_ECO8A	Agmatinase OS=Escherichia coli O8 (strain IAI1) OX=585034 GN=speB PE=3 SV=1	324	33764	10	9	9	9	35.9
228	1	B7MMC5|SPEB_ECO45	Agmatinase OS=Escherichia coli O45:K1 (strain S88 / ExPEC) OX=585035 GN=speB PE=3 SV=1	324	33778	10	9	9	9	35.9
228	1	B7MZN5|SPEB_ECO81	Agmatinase OS=Escherichia coli O81 (strain ED1a) OX=585397 GN=speB PE=3 SV=1	324	33778	10	9	9	9	35.9
228	1	B7N7I9|SPEB_ECOLU	Agmatinase OS=Escherichia coli O17:K52:H18 (strain UMN026 / ExPEC) OX=585056 GN=speB PE=3 SV=1	324	33764	10	9	9	9	35.9
228	1	B7NI01|SPEB_ECO7I	Agmatinase OS=Escherichia coli O7:K1 (strain IAI39 / ExPEC) OX=585057 GN=speB PE=3 SV=1	324	33734	10	9	9	9	35.9
228	1	B7UHY3|SPEB_ECO27	Agmatinase OS=Escherichia coli O127:H6 (strain E2348/69 / EPEC) OX=574521 GN=speB PE=3 SV=1	324	33778	10	9	9	9	35.9
228	1	A8A477|SPEB_ECOHS	Agmatinase OS=Escherichia coli O9:H4 (strain HS) OX=331112 GN=speB PE=3 SV=1	324	33754	10	9	9	9	35.9
228	1	Q8FE36|SPEB_ECOL6	Agmatinase OS=Escherichia coli O6:H1 (strain CFT073 / ATCC 700928 / UPEC) OX=199310 GN=speB PE=3 SV=1	324	33778	10	9	9	9	35.9
228	1	P60651|SPEB_ECOLI	Agmatinase OS=Escherichia coli (strain K12) OX=83333 GN=speB PE=1 SV=1	324	33764	10	9	9	9	35.9
228	1	P60652|SPEB_ECO57	Agmatinase OS=Escherichia coli O157:H7 OX=83334 GN=speB PE=3 SV=1	324	33764	10	9	9	9	35.9
228		B6I775|SPEB_ECOSE	Agmatinase OS=Escherichia coli (strain SE11) OX=409438 GN=speB PE=3 SV=1	240	33749	9	8	8	8	29.4
228		B7LFJ6|SPEB_ECO55	Agmatinase OS=Escherichia coli (strain 55989 / EAEC) OX=585055 GN=speB PE=3 SV=1	240	33749	9	8	8	8	29.4
229	1	E0IWI3|DCDA_ECOLW	Diaminopimelate decarboxylase OS=Escherichia coli (strain ATCC 9637 / CCM 2024 / DSM 1116 / NCIMB 8666 / NRRL B-766 / W) OX=566546 GN=lysA PE=1 SV=1	324	46377	8	8	8	8	40
229	1	P00861|DCDA_ECOLI	Diaminopimelate decarboxylase OS=Escherichia coli (strain K12) OX=83333 GN=lysA PE=1 SV=1	324	46377	8	8	8	8	40
230	1	P0ABQ0|COABC_ECOLI	Coenzyme A biosynthesis bifunctional protein CoaBC OS=Escherichia coli (strain K12) OX=83333 GN=coaBC PE=1 SV=2	322	43639	11	9	9	8	29.6
230	1	P0ABQ1|COABC_ECOL6	Coenzyme A biosynthesis bifunctional protein CoaBC OS=Escherichia coli O6:H1 (strain CFT073 / ATCC 700928 / UPEC) OX=199310 GN=coaBC PE=3 SV=2	322	43639	11	9	9	8	29.6
231	1	P0AC33|FUMA_ECOLI	Fumarate hydratase class I, aerobic OS=Escherichia coli (strain K12) OX=83333 GN=fumA PE=1 SV=2	318	60774	9	8	8	7	21
231	1	P0AC34|FUMA_ECOL6	Fumarate hydratase class I, aerobic OS=Escherichia coli O6:H1 (strain CFT073 / ATCC 700928 / UPEC) OX=199310 GN=fumA PE=3 SV=2	318	60774	9	8	8	7	21
231	1	Q8X4P8|FUMA_ECO57	Fumarate hydratase class I, aerobic OS=Escherichia coli O157:H7 OX=83334 GN=fumA PE=3 SV=3	318	60773	9	8	8	7	21
231		P14407|FUMB_ECOLI	Fumarate hydratase class I, anaerobic OS=Escherichia coli (strain K12) OX=83333 GN=fumB PE=1 SV=2	189	60581	5	5	4	4	9.3
232	1	P0A8V2|RPOB_ECOLI	DNA-directed RNA polymerase subunit beta OS=Escherichia coli (strain K12) OX=83333 GN=rpoB PE=1 SV=1	316	150937	10	7	9	7	10.1
232	1	P0A8V3|RPOB_ECOL6	DNA-directed RNA polymerase subunit beta OS=Escherichia coli O6:H1 (strain CFT073 / ATCC 700928 / UPEC) OX=199310 GN=rpoB PE=3 SV=1	316	150937	10	7	9	7	10.1
232	1	P0A8V4|RPOB_ECO57	DNA-directed RNA polymerase subunit beta OS=Escherichia coli O157:H7 OX=83334 GN=rpoB PE=3 SV=1	316	150937	10	7	9	7	10.1
232	1	Q0TA78|RPOB_ECOL5	DNA-directed RNA polymerase subunit beta OS=Escherichia coli O6:K15:H31 (strain 536 / UPEC) OX=362663 GN=rpoB PE=3 SV=1	316	150953	10	7	9	7	10.1
232	1	A1AIF9|RPOB_ECOK1	DNA-directed RNA polymerase subunit beta OS=Escherichia coli O1:K1 / APEC OX=405955 GN=rpoB PE=3 SV=2	316	150937	10	7	9	7	10.1
232	1	B1IUR0|RPOB_ECOLC	DNA-directed RNA polymerase subunit beta OS=Escherichia coli (strain ATCC 8739 / DSM 1576 / Crooks) OX=481805 GN=rpoB PE=3 SV=1	316	150937	10	7	9	7	10.1
232	1	B1LNT9|RPOB_ECOSM	DNA-directed RNA polymerase subunit beta OS=Escherichia coli (strain SMS-3-5 / SECEC) OX=439855 GN=rpoB PE=3 SV=1	316	150937	10	7	9	7	10.1
232	1	B1XBY9|RPOB_ECODH	DNA-directed RNA polymerase subunit beta OS=Escherichia coli (strain K12 / DH10B) OX=316385 GN=rpoB PE=3 SV=1	316	150937	10	7	9	7	10.1
232	1	Q1R5V3|RPOB_ECOUT	DNA-directed RNA polymerase subunit beta OS=Escherichia coli (strain UTI89 / UPEC) OX=364106 GN=rpoB PE=3 SV=2	316	150937	10	7	9	7	10.1
232	1	B5Z083|RPOB_ECO5E	DNA-directed RNA polymerase subunit beta OS=Escherichia coli O157:H7 (strain EC4115 / EHEC) OX=444450 GN=rpoB PE=3 SV=1	316	150937	10	7	9	7	10.1
232	1	C5A0S7|RPOB_ECOBW	DNA-directed RNA polymerase subunit beta OS=Escherichia coli (strain K12 / MC4100 / BW2952) OX=595496 GN=rpoB PE=3 SV=1	316	150937	10	7	9	7	10.1
232	1	B6I5J7|RPOB_ECOSE	DNA-directed RNA polymerase subunit beta OS=Escherichia coli (strain SE11) OX=409438 GN=rpoB PE=3 SV=1	316	150937	10	7	9	7	10.1
232	1	A7ZUK1|RPOB_ECO24	DNA-directed RNA polymerase subunit beta OS=Escherichia coli O139:H28 (strain E24377A / ETEC) OX=331111 GN=rpoB PE=1 SV=1	316	150937	10	7	9	7	10.1
232	1	B7LA80|RPOB_ECO55	DNA-directed RNA polymerase subunit beta OS=Escherichia coli (strain 55989 / EAEC) OX=585055 GN=rpoB PE=3 SV=1	316	150937	10	7	9	7	10.1
232	1	B7M734|RPOB_ECO8A	DNA-directed RNA polymerase subunit beta OS=Escherichia coli O8 (strain IAI1) OX=585034 GN=rpoB PE=3 SV=1	316	150937	10	7	9	7	10.1
232	1	B7MIX3|RPOB_ECO45	DNA-directed RNA polymerase subunit beta OS=Escherichia coli O45:K1 (strain S88 / ExPEC) OX=585035 GN=rpoB PE=3 SV=1	316	150937	10	7	9	7	10.1
232	1	B7MRB3|RPOB_ECO81	DNA-directed RNA polymerase subunit beta OS=Escherichia coli O81 (strain ED1a) OX=585397 GN=rpoB PE=3 SV=1	316	150927	10	7	9	7	10.1
232	1	B7NFS7|RPOB_ECOLU	DNA-directed RNA polymerase subunit beta OS=Escherichia coli O17:K52:H18 (strain UMN026 / ExPEC) OX=585056 GN=rpoB PE=3 SV=1	316	150937	10	7	9	7	10.1
232	1	B7NRR5|RPOB_ECO7I	DNA-directed RNA polymerase subunit beta OS=Escherichia coli O7:K1 (strain IAI39 / ExPEC) OX=585057 GN=rpoB PE=3 SV=1	316	150937	10	7	9	7	10.1
232	1	B7UPE2|RPOB_ECO27	DNA-directed RNA polymerase subunit beta OS=Escherichia coli O127:H6 (strain E2348/69 / EPEC) OX=574521 GN=rpoB PE=3 SV=1	316	150937	10	7	9	7	10.1
232	1	A8A786|RPOB_ECOHS	DNA-directed RNA polymerase subunit beta OS=Escherichia coli O9:H4 (strain HS) OX=331112 GN=rpoB PE=3 SV=1	316	150937	10	7	9	7	10.1
233	1	B1LDE8|SPEA_ECOSM	Biosynthetic arginine decarboxylase OS=Escherichia coli (strain SMS-3-5 / SECEC) OX=439855 GN=speA PE=3 SV=1	315	71592	8	8	8	8	17.9
233	1	B5YQD6|SPEA_ECO5E	Biosynthetic arginine decarboxylase OS=Escherichia coli O157:H7 (strain EC4115 / EHEC) OX=444450 GN=speA PE=3 SV=1	315	71592	8	8	8	8	17.9
233	1	Q8FE34|SPEA_ECOL6	Biosynthetic arginine decarboxylase OS=Escherichia coli O6:H1 (strain CFT073 / ATCC 700928 / UPEC) OX=199310 GN=speA PE=3 SV=2	315	74296	8	8	8	8	17.2
233	1	Q8XCX9|SPEA_ECO57	Biosynthetic arginine decarboxylase OS=Escherichia coli O157:H7 OX=83334 GN=speA PE=3 SV=1	315	74296	8	8	8	8	17.2
233	1	P21170|SPEA_ECOLI	Biosynthetic arginine decarboxylase OS=Escherichia coli (strain K12) OX=83333 GN=speA PE=1 SV=2	315	74308	8	8	8	8	17.2
234	1	P14081|SELB_ECOLI	Selenocysteine-specific elongation factor OS=Escherichia coli (strain K12) OX=83333 GN=selB PE=1 SV=3	315	68996	11	10	11	10	26.2
235	1	B1IXT1|ARND_ECOLC	Probable 4-deoxy-4-formamido-L-arabinose-phosphoundecaprenol deformylase ArnD OS=Escherichia coli (strain ATCC 8739 / DSM 1576 / Crooks) OX=481805 GN=arnD PE=3 SV=1	312	33376	9	9	7	7	33.1
235	1	B1X8W9|ARND_ECODH	Probable 4-deoxy-4-formamido-L-arabinose-phosphoundecaprenol deformylase ArnD OS=Escherichia coli (strain K12 / DH10B) OX=316385 GN=arnD PE=3 SV=1	312	33376	9	9	7	7	33.1
235	1	B5YXP9|ARND_ECO5E	Probable 4-deoxy-4-formamido-L-arabinose-phosphoundecaprenol deformylase ArnD OS=Escherichia coli O157:H7 (strain EC4115 / EHEC) OX=444450 GN=arnD PE=3 SV=1	312	33402	9	9	7	7	33.1
235	1	B6I7J9|ARND_ECOSE	Probable 4-deoxy-4-formamido-L-arabinose-phosphoundecaprenol deformylase ArnD OS=Escherichia coli (strain SE11) OX=409438 GN=arnD PE=3 SV=1	312	33376	9	9	7	7	33.1
235	1	A7ZP74|ARND_ECO24	Probable 4-deoxy-4-formamido-L-arabinose-phosphoundecaprenol deformylase ArnD OS=Escherichia coli O139:H28 (strain E24377A / ETEC) OX=331111 GN=arnD PE=3 SV=1	312	33406	9	9	7	7	33.1
235	1	B7LAS1|ARND_ECO55	Probable 4-deoxy-4-formamido-L-arabinose-phosphoundecaprenol deformylase ArnD OS=Escherichia coli (strain 55989 / EAEC) OX=585055 GN=arnD PE=3 SV=1	312	33376	9	9	7	7	33.1
235	1	B7M5T8|ARND_ECO8A	Probable 4-deoxy-4-formamido-L-arabinose-phosphoundecaprenol deformylase ArnD OS=Escherichia coli O8 (strain IAI1) OX=585034 GN=arnD PE=3 SV=1	312	33376	9	9	7	7	33.1
235	1	A8A2C3|ARND_ECOHS	Probable 4-deoxy-4-formamido-L-arabinose-phosphoundecaprenol deformylase ArnD OS=Escherichia coli O9:H4 (strain HS) OX=331112 GN=arnD PE=3 SV=1	312	33376	9	9	7	7	33.1
235	1	Q8XDZ2|ARND_ECO57	Probable 4-deoxy-4-formamido-L-arabinose-phosphoundecaprenol deformylase ArnD OS=Escherichia coli O157:H7 OX=83334 GN=arnD PE=3 SV=1	312	33402	9	9	7	7	33.1
235	1	P76472|ARND_ECOLI	Probable 4-deoxy-4-formamido-L-arabinose-phosphoundecaprenol deformylase ArnD OS=Escherichia coli (strain K12) OX=83333 GN=arnD PE=1 SV=1	312	33376	9	9	7	7	33.1
235		B7NNT5|ARND_ECO7I	Probable 4-deoxy-4-formamido-L-arabinose-phosphoundecaprenol deformylase ArnD OS=Escherichia coli O7:K1 (strain IAI39 / ExPEC) OX=585057 GN=arnD PE=3 SV=1	266	33371	7	7	6	6	22.3
235		B7N5M1|ARND_ECOLU	Probable 4-deoxy-4-formamido-L-arabinose-phosphoundecaprenol deformylase ArnD OS=Escherichia coli O17:K52:H18 (strain UMN026 / ExPEC) OX=585056 GN=arnD PE=3 SV=1	253	33343	6	6	5	5	19.3
235		A1ADA8|ARND_ECOK1	Probable 4-deoxy-4-formamido-L-arabinose-phosphoundecaprenol deformylase ArnD OS=Escherichia coli O1:K1 / APEC OX=405955 GN=arnD PE=3 SV=1	188	33268	6	6	5	5	17.9
235		Q0TFI6|ARND_ECOL5	Probable 4-deoxy-4-formamido-L-arabinose-phosphoundecaprenol deformylase ArnD OS=Escherichia coli O6:K15:H31 (strain 536 / UPEC) OX=362663 GN=arnD PE=3 SV=1	188	33286	6	6	5	5	17.9
235		Q1R9F9|ARND_ECOUT	Probable 4-deoxy-4-formamido-L-arabinose-phosphoundecaprenol deformylase ArnD OS=Escherichia coli (strain UTI89 / UPEC) OX=364106 GN=arnD PE=3 SV=1	188	33268	6	6	5	5	17.9
235		B7MG23|ARND_ECO45	Probable 4-deoxy-4-formamido-L-arabinose-phosphoundecaprenol deformylase ArnD OS=Escherichia coli O45:K1 (strain S88 / ExPEC) OX=585035 GN=arnD PE=3 SV=1	188	33268	6	6	5	5	17.9
235		B7MXT7|ARND_ECO81	Probable 4-deoxy-4-formamido-L-arabinose-phosphoundecaprenol deformylase ArnD OS=Escherichia coli O81 (strain ED1a) OX=585397 GN=arnD PE=3 SV=1	188	33286	6	6	5	5	17.9
235		B7UFR8|ARND_ECO27	Probable 4-deoxy-4-formamido-L-arabinose-phosphoundecaprenol deformylase ArnD OS=Escherichia coli O127:H6 (strain E2348/69 / EPEC) OX=574521 GN=arnD PE=3 SV=1	188	33268	6	6	5	5	17.9
235		Q8FFM0|ARND_ECOL6	Probable 4-deoxy-4-formamido-L-arabinose-phosphoundecaprenol deformylase ArnD OS=Escherichia coli O6:H1 (strain CFT073 / ATCC 700928 / UPEC) OX=199310 GN=arnD PE=3 SV=1	188	33268	6	6	5	5	17.9
235		B1LLL0|ARND_ECOSM	Probable 4-deoxy-4-formamido-L-arabinose-phosphoundecaprenol deformylase ArnD OS=Escherichia coli (strain SMS-3-5 / SECEC) OX=439855 GN=arnD PE=3 SV=1	184	33355	5	5	5	5	15.9
236	1	B1IX65|SYE_ECOLC	Glutamate--tRNA ligase OS=Escherichia coli (strain ATCC 8739 / DSM 1576 / Crooks) OX=481805 GN=gltX PE=3 SV=1	310	54197	8	8	7	7	25.3
236	1	B1X9R9|SYE_ECODH	Glutamate--tRNA ligase OS=Escherichia coli (strain K12 / DH10B) OX=316385 GN=gltX PE=3 SV=1	310	54181	8	8	7	7	25.3
236	1	B6I6U7|SYE_ECOSE	Glutamate--tRNA ligase OS=Escherichia coli (strain SE11) OX=409438 GN=gltX PE=3 SV=1	310	54181	8	8	7	7	25.3
236	1	A7ZPK7|SYE_ECO24	Glutamate--tRNA ligase OS=Escherichia coli O139:H28 (strain E24377A / ETEC) OX=331111 GN=gltX PE=3 SV=1	310	54181	8	8	7	7	25.3
236	1	A8A2Q2|SYE_ECOHS	Glutamate--tRNA ligase OS=Escherichia coli O9:H4 (strain HS) OX=331112 GN=gltX PE=3 SV=1	310	54181	8	8	7	7	25.3
236	1	P04805|SYE_ECOLI	Glutamate--tRNA ligase OS=Escherichia coli (strain K12) OX=83333 GN=gltX PE=1 SV=1	310	54181	8	8	7	7	25.3
236		A1ADS2|SYE_ECOK1	Glutamate--tRNA ligase OS=Escherichia coli O1:K1 / APEC OX=405955 GN=gltX PE=3 SV=1	302	54176	7	7	6	6	22.7
236		B1LMJ5|SYE_ECOSM	Glutamate--tRNA ligase OS=Escherichia coli (strain SMS-3-5 / SECEC) OX=439855 GN=gltX PE=3 SV=1	302	54137	7	7	6	6	22.7
236		Q1R8W9|SYE_ECOUT	Glutamate--tRNA ligase OS=Escherichia coli (strain UTI89 / UPEC) OX=364106 GN=gltX PE=3 SV=1	302	54176	7	7	6	6	22.7
236		B5YZV2|SYE_ECO5E	Glutamate--tRNA ligase OS=Escherichia coli O157:H7 (strain EC4115 / EHEC) OX=444450 GN=gltX PE=3 SV=1	302	54121	7	7	6	6	22.7
236		Q8FFC9|SYE_ECOL6	Glutamate--tRNA ligase OS=Escherichia coli O6:H1 (strain CFT073 / ATCC 700928 / UPEC) OX=199310 GN=gltX PE=3 SV=1	302	54167	7	7	6	6	22.7
236		Q8XBN2|SYE_ECO57	Glutamate--tRNA ligase OS=Escherichia coli O157:H7 OX=83334 GN=gltX PE=3 SV=1	302	54121	7	7	6	6	22.7
236		Q0TF64|SYE_ECOL5	Glutamate--tRNA ligase OS=Escherichia coli O6:K15:H31 (strain 536 / UPEC) OX=362663 GN=gltX PE=3 SV=1	251	54164	6	6	5	5	20.8
237	1	Q8FAD1|SYV_ECOL6	Valine--tRNA ligase OS=Escherichia coli O6:H1 (strain CFT073 / ATCC 700928 / UPEC) OX=199310 GN=valS PE=3 SV=1	309	108552	10	8	10	8	15.7
237	1	Q8XCB3|SYV_ECO57	Valine--tRNA ligase OS=Escherichia coli O157:H7 OX=83334 GN=valS PE=3 SV=1	309	108566	10	8	10	8	15.7
237	1	P07118|SYV_ECOLI	Valine--tRNA ligase OS=Escherichia coli (strain K12) OX=83333 GN=valS PE=1 SV=2	309	108580	10	8	10	8	15.7
238	1	P0AG30|RHO_ECOLI	Transcription termination factor Rho OS=Escherichia coli (strain K12) OX=83333 GN=rho PE=1 SV=1	308	47032	12	11	11	10	28.2
238	1	P0AG31|RHO_ECOL6	Transcription termination factor Rho OS=Escherichia coli O6:H1 (strain CFT073 / ATCC 700928 / UPEC) OX=199310 GN=rho PE=3 SV=1	308	47032	12	11	11	10	28.2
238	1	P0AG32|RHO_ECO57	Transcription termination factor Rho OS=Escherichia coli O157:H7 OX=83334 GN=rho PE=3 SV=1	308	47032	12	11	11	10	28.2
239	1	P0A9V1|LPTB_ECOLI	Lipopolysaccharide export system ATP-binding protein LptB OS=Escherichia coli (strain K12) OX=83333 GN=lptB PE=1 SV=2	308	26841	10	9	8	7	45.2
239	1	P0A9V2|LPTB_ECOL6	Lipopolysaccharide export system ATP-binding protein LptB OS=Escherichia coli O6:H1 (strain CFT073 / ATCC 700928 / UPEC) OX=199310 GN=lptB PE=3 SV=2	308	26841	10	9	8	7	45.2
239	1	P0A9V3|LPTB_ECO57	Lipopolysaccharide export system ATP-binding protein LptB OS=Escherichia coli O157:H7 OX=83334 GN=lptB PE=3 SV=2	308	26841	10	9	8	7	45.2
240	1	P63284|CLPB_ECOLI	Chaperone protein ClpB OS=Escherichia coli (strain K12) OX=83333 GN=clpB PE=1 SV=1	305	95697	14	10	14	10	26.5
240	1	P63285|CLPB_ECO57	Chaperone protein ClpB OS=Escherichia coli O157:H7 OX=83334 GN=clpB PE=3 SV=1	305	95697	14	10	14	10	26.5
240	1	P63286|CLPB_ECOL6	Chaperone protein ClpB OS=Escherichia coli O6:H1 (strain CFT073 / ATCC 700928 / UPEC) OX=199310 GN=clpB PE=3 SV=1	305	95697	14	10	14	10	26.5
241	1	P0A9X4|MREB_ECOLI	Cell shape-determining protein MreB OS=Escherichia coli (strain K12) OX=83333 GN=mreB PE=1 SV=1	297	37100	9	8	9	8	33.4
241	1	P0A9X5|MREB_ECOL6	Cell shape-determining protein MreB OS=Escherichia coli O6:H1 (strain CFT073 / ATCC 700928 / UPEC) OX=199310 GN=mreB PE=3 SV=1	297	37100	9	8	9	8	33.4
242	1	P00562|AK2H_ECOLI	Bifunctional aspartokinase/homoserine dehydrogenase 2 OS=Escherichia coli (strain K12) OX=83333 GN=metL PE=1 SV=3	297	89346	10	8	10	8	16.8
243	1	Q0TFI9|ARNB_ECOL5	UDP-4-amino-4-deoxy-L-arabinose--oxoglutarate aminotransferase OS=Escherichia coli O6:K15:H31 (strain 536 / UPEC) OX=362663 GN=arnB PE=3 SV=2	297	41793	6	6	6	6	24.5
243	1	A1ADA5|ARNB_ECOK1	UDP-4-amino-4-deoxy-L-arabinose--oxoglutarate aminotransferase OS=Escherichia coli O1:K1 / APEC OX=405955 GN=arnB PE=3 SV=2	297	41793	6	6	6	6	24.5
243	1	B1X8W6|ARNB_ECODH	UDP-4-amino-4-deoxy-L-arabinose--oxoglutarate aminotransferase OS=Escherichia coli (strain K12 / DH10B) OX=316385 GN=arnB PE=3 SV=1	297	41852	6	6	6	6	24.5
243	1	Q1R9G2|ARNB_ECOUT	UDP-4-amino-4-deoxy-L-arabinose--oxoglutarate aminotransferase OS=Escherichia coli (strain UTI89 / UPEC) OX=364106 GN=arnB PE=3 SV=2	297	41793	6	6	6	6	24.5
243	1	C4ZU95|ARNB_ECOBW	UDP-4-amino-4-deoxy-L-arabinose--oxoglutarate aminotransferase OS=Escherichia coli (strain K12 / MC4100 / BW2952) OX=595496 GN=arnB PE=3 SV=1	297	41852	6	6	6	6	24.5
243	1	B7MG20|ARNB_ECO45	UDP-4-amino-4-deoxy-L-arabinose--oxoglutarate aminotransferase OS=Escherichia coli O45:K1 (strain S88 / ExPEC) OX=585035 GN=arnB PE=3 SV=2	297	41793	6	6	6	6	24.5
243	1	B7UFR5|ARNB_ECO27	UDP-4-amino-4-deoxy-L-arabinose--oxoglutarate aminotransferase OS=Escherichia coli O127:H6 (strain E2348/69 / EPEC) OX=574521 GN=arnB PE=3 SV=2	297	41778	6	6	6	6	24.5
243	1	A8A2C0|ARNB_ECOHS	UDP-4-amino-4-deoxy-L-arabinose--oxoglutarate aminotransferase OS=Escherichia coli O9:H4 (strain HS) OX=331112 GN=arnB PE=3 SV=1	297	41852	6	6	6	6	24.5
243	1	Q8FFM3|ARNB_ECOL6	UDP-4-amino-4-deoxy-L-arabinose--oxoglutarate aminotransferase OS=Escherichia coli O6:H1 (strain CFT073 / ATCC 700928 / UPEC) OX=199310 GN=arnB PE=3 SV=2	297	41793	6	6	6	6	24.5
243	1	P77690|ARNB_ECOLI	UDP-4-amino-4-deoxy-L-arabinose--oxoglutarate aminotransferase OS=Escherichia coli (strain K12) OX=83333 GN=arnB PE=1 SV=3	297	42439	6	6	6	6	24.2
243		B7MXT4|ARNB_ECO81	UDP-4-amino-4-deoxy-L-arabinose--oxoglutarate aminotransferase OS=Escherichia coli O81 (strain ED1a) OX=585397 GN=arnB PE=3 SV=2	230	41793	5	5	5	5	19.8
243		A7ZP71|ARNB_ECO24	UDP-4-amino-4-deoxy-L-arabinose--oxoglutarate aminotransferase OS=Escherichia coli O139:H28 (strain E24377A / ETEC) OX=331111 GN=arnB PE=3 SV=1	225	41844	5	5	5	5	20.1
243		B1IXT4|ARNB_ECOLC	UDP-4-amino-4-deoxy-L-arabinose--oxoglutarate aminotransferase OS=Escherichia coli (strain ATCC 8739 / DSM 1576 / Crooks) OX=481805 GN=arnB PE=3 SV=1	225	41872	5	5	5	5	20.1
243		B1LLK7|ARNB_ECOSM	UDP-4-amino-4-deoxy-L-arabinose--oxoglutarate aminotransferase OS=Escherichia coli (strain SMS-3-5 / SECEC) OX=439855 GN=arnB PE=3 SV=2	225	41844	5	5	5	5	20.1
243		B6I7J6|ARNB_ECOSE	UDP-4-amino-4-deoxy-L-arabinose--oxoglutarate aminotransferase OS=Escherichia coli (strain SE11) OX=409438 GN=arnB PE=3 SV=2	225	41844	5	5	5	5	20.1
243		B7LAR8|ARNB_ECO55	UDP-4-amino-4-deoxy-L-arabinose--oxoglutarate aminotransferase OS=Escherichia coli (strain 55989 / EAEC) OX=585055 GN=arnB PE=3 SV=2	225	41844	5	5	5	5	20.1
243		B7M5T5|ARNB_ECO8A	UDP-4-amino-4-deoxy-L-arabinose--oxoglutarate aminotransferase OS=Escherichia coli O8 (strain IAI1) OX=585034 GN=arnB PE=3 SV=2	225	41844	5	5	5	5	20.1
243		B5YX44|ARNB_ECO5E	UDP-4-amino-4-deoxy-L-arabinose--oxoglutarate aminotransferase OS=Escherichia coli O157:H7 (strain EC4115 / EHEC) OX=444450 GN=arnB PE=3 SV=2	217	41853	4	4	4	4	16.1
243		B7N5L8|ARNB_ECOLU	UDP-4-amino-4-deoxy-L-arabinose--oxoglutarate aminotransferase OS=Escherichia coli O17:K52:H18 (strain UMN026 / ExPEC) OX=585056 GN=arnB PE=3 SV=2	217	41831	4	4	4	4	16.1
243		B7NNT2|ARNB_ECO7I	UDP-4-amino-4-deoxy-L-arabinose--oxoglutarate aminotransferase OS=Escherichia coli O7:K1 (strain IAI39 / ExPEC) OX=585057 GN=arnB PE=3 SV=2	217	41857	4	4	4	4	16.1
243		Q7AC24|ARNB_ECO57	UDP-4-amino-4-deoxy-L-arabinose--oxoglutarate aminotransferase OS=Escherichia coli O157:H7 OX=83334 GN=arnB PE=3 SV=2	217	41853	4	4	4	4	16.1
244	1	Q0TCE6|RL22_ECOL5	50S ribosomal protein L22 OS=Escherichia coli O6:K15:H31 (strain 536 / UPEC) OX=362663 GN=rplV PE=3 SV=1	296	12219	12	12	10	10	62.7
244	1	A1AGK3|RL22_ECOK1	50S ribosomal protein L22 OS=Escherichia coli O1:K1 / APEC OX=405955 GN=rplV PE=3 SV=1	296	12219	12	12	10	10	62.7
244	1	B1IPY4|RL22_ECOLC	50S ribosomal protein L22 OS=Escherichia coli (strain ATCC 8739 / DSM 1576 / Crooks) OX=481805 GN=rplV PE=3 SV=1	296	12219	12	12	10	10	62.7
244	1	B1LHC9|RL22_ECOSM	50S ribosomal protein L22 OS=Escherichia coli (strain SMS-3-5 / SECEC) OX=439855 GN=rplV PE=3 SV=1	296	12219	12	12	10	10	62.7
244	1	B1X6G6|RL22_ECODH	50S ribosomal protein L22 OS=Escherichia coli (strain K12 / DH10B) OX=316385 GN=rplV PE=3 SV=1	296	12219	12	12	10	10	62.7
244	1	Q1R610|RL22_ECOUT	50S ribosomal protein L22 OS=Escherichia coli (strain UTI89 / UPEC) OX=364106 GN=rplV PE=3 SV=1	296	12219	12	12	10	10	62.7
244	1	C4ZUH0|RL22_ECOBW	50S ribosomal protein L22 OS=Escherichia coli (strain K12 / MC4100 / BW2952) OX=595496 GN=rplV PE=3 SV=1	296	12219	12	12	10	10	62.7
244	1	B5YTN6|RL22_ECO5E	50S ribosomal protein L22 OS=Escherichia coli O157:H7 (strain EC4115 / EHEC) OX=444450 GN=rplV PE=3 SV=1	296	12219	12	12	10	10	62.7
244	1	B6I229|RL22_ECOSE	50S ribosomal protein L22 OS=Escherichia coli (strain SE11) OX=409438 GN=rplV PE=3 SV=1	296	12219	12	12	10	10	62.7
244	1	A7ZSK4|RL22_ECO24	50S ribosomal protein L22 OS=Escherichia coli O139:H28 (strain E24377A / ETEC) OX=331111 GN=rplV PE=3 SV=1	296	12219	12	12	10	10	62.7
244	1	B7L4K4|RL22_ECO55	50S ribosomal protein L22 OS=Escherichia coli (strain 55989 / EAEC) OX=585055 GN=rplV PE=3 SV=1	296	12219	12	12	10	10	62.7
244	1	B7M1M9|RL22_ECO8A	50S ribosomal protein L22 OS=Escherichia coli O8 (strain IAI1) OX=585034 GN=rplV PE=3 SV=1	296	12219	12	12	10	10	62.7
244	1	B7MCT0|RL22_ECO45	50S ribosomal protein L22 OS=Escherichia coli O45:K1 (strain S88 / ExPEC) OX=585035 GN=rplV PE=3 SV=1	296	12219	12	12	10	10	62.7
244	1	B7N199|RL22_ECO81	50S ribosomal protein L22 OS=Escherichia coli O81 (strain ED1a) OX=585397 GN=rplV PE=3 SV=1	296	12219	12	12	10	10	62.7
244	1	B7NDT6|RL22_ECOLU	50S ribosomal protein L22 OS=Escherichia coli O17:K52:H18 (strain UMN026 / ExPEC) OX=585056 GN=rplV PE=3 SV=1	296	12219	12	12	10	10	62.7
244	1	B7NLN4|RL22_ECO7I	50S ribosomal protein L22 OS=Escherichia coli O7:K1 (strain IAI39 / ExPEC) OX=585057 GN=rplV PE=3 SV=1	296	12219	12	12	10	10	62.7
244	1	B7UK39|RL22_ECO27	50S ribosomal protein L22 OS=Escherichia coli O127:H6 (strain E2348/69 / EPEC) OX=574521 GN=rplV PE=3 SV=1	296	12219	12	12	10	10	62.7
244	1	A8A5C0|RL22_ECOHS	50S ribosomal protein L22 OS=Escherichia coli O9:H4 (strain HS) OX=331112 GN=rplV PE=3 SV=1	296	12219	12	12	10	10	62.7
244	1	P61175|RL22_ECOLI	50S ribosomal protein L22 OS=Escherichia coli (strain K12) OX=83333 GN=rplV PE=1 SV=1	296	12219	12	12	10	10	62.7
244	1	P61176|RL22_ECOL6	50S ribosomal protein L22 OS=Escherichia coli O6:H1 (strain CFT073 / ATCC 700928 / UPEC) OX=199310 GN=rplV PE=3 SV=1	296	12219	12	12	10	10	62.7
244	1	P61177|RL22_ECO57	50S ribosomal protein L22 OS=Escherichia coli O157:H7 OX=83334 GN=rplV PE=3 SV=1	296	12219	12	12	10	10	62.7
245	1	P16676|CYSA_ECOLI	Sulfate/thiosulfate import ATP-binding protein CysA OS=Escherichia coli (strain K12) OX=83333 GN=cysA PE=1 SV=2	294	41034	8	7	7	6	42.2
245		Q8XBJ8|CYSA_ECO57	Sulfate/thiosulfate import ATP-binding protein CysA OS=Escherichia coli O157:H7 OX=83334 GN=cysA PE=3 SV=1	230	41030	7	6	6	5	38.4
245		Q8FFB3|CYSA_ECOL6	Sulfate/thiosulfate import ATP-binding protein CysA OS=Escherichia coli O6:H1 (strain CFT073 / ATCC 700928 / UPEC) OX=199310 GN=cysA PE=3 SV=1	219	41035	7	6	6	5	33.2
246	1	P0AEI1|MIAB_ECOLI	tRNA-2-methylthio-N(6)-dimethylallyladenosine synthase OS=Escherichia coli (strain K12) OX=83333 GN=miaB PE=1 SV=1	293	53971	6	6	6	6	18.4
246	1	P0AEI2|MIAB_ECOL6	tRNA-2-methylthio-N(6)-dimethylallyladenosine synthase OS=Escherichia coli O6:H1 (strain CFT073 / ATCC 700928 / UPEC) OX=199310 GN=miaB PE=3 SV=1	293	53971	6	6	6	6	18.4
246	1	P0AEI3|MIAB_ECO57	tRNA-2-methylthio-N(6)-dimethylallyladenosine synthase OS=Escherichia coli O157:H7 OX=83334 GN=miaB PE=3 SV=1	293	53971	6	6	6	6	18.4
246	1	Q0TK19|MIAB_ECOL5	tRNA-2-methylthio-N(6)-dimethylallyladenosine synthase OS=Escherichia coli O6:K15:H31 (strain 536 / UPEC) OX=362663 GN=miaB PE=3 SV=1	293	53971	6	6	6	6	18.4
246	1	B1IYE7|MIAB_ECOLC	tRNA-2-methylthio-N(6)-dimethylallyladenosine synthase OS=Escherichia coli (strain ATCC 8739 / DSM 1576 / Crooks) OX=481805 GN=miaB PE=3 SV=1	293	53971	6	6	6	6	18.4
246	1	B1LLB3|MIAB_ECOSM	tRNA-2-methylthio-N(6)-dimethylallyladenosine synthase OS=Escherichia coli (strain SMS-3-5 / SECEC) OX=439855 GN=miaB PE=3 SV=1	293	53971	6	6	6	6	18.4
246	1	B1X656|MIAB_ECODH	tRNA-2-methylthio-N(6)-dimethylallyladenosine synthase OS=Escherichia coli (strain K12 / DH10B) OX=316385 GN=miaB PE=3 SV=1	293	53971	6	6	6	6	18.4
246	1	B5YQL3|MIAB_ECO5E	tRNA-2-methylthio-N(6)-dimethylallyladenosine synthase OS=Escherichia coli O157:H7 (strain EC4115 / EHEC) OX=444450 GN=miaB PE=3 SV=1	293	53971	6	6	6	6	18.4
246	1	B6HYN0|MIAB_ECOSE	tRNA-2-methylthio-N(6)-dimethylallyladenosine synthase OS=Escherichia coli (strain SE11) OX=409438 GN=miaB PE=3 SV=1	293	54003	6	6	6	6	18.4
246	1	A7ZJ54|MIAB_ECO24	tRNA-2-methylthio-N(6)-dimethylallyladenosine synthase OS=Escherichia coli O139:H28 (strain E24377A / ETEC) OX=331111 GN=miaB PE=3 SV=1	293	53971	6	6	6	6	18.4
246	1	A7ZXT0|MIAB_ECOHS	tRNA-2-methylthio-N(6)-dimethylallyladenosine synthase OS=Escherichia coli O9:H4 (strain HS) OX=331112 GN=miaB PE=3 SV=1	293	53971	6	6	6	6	18.4
246	1	B7L9K8|MIAB_ECO55	tRNA-2-methylthio-N(6)-dimethylallyladenosine synthase OS=Escherichia coli (strain 55989 / EAEC) OX=585055 GN=miaB PE=3 SV=1	293	53971	6	6	6	6	18.4
246	1	B7M5I8|MIAB_ECO8A	tRNA-2-methylthio-N(6)-dimethylallyladenosine synthase OS=Escherichia coli O8 (strain IAI1) OX=585034 GN=miaB PE=3 SV=1	293	53971	6	6	6	6	18.4
246	1	B7N9R6|MIAB_ECOLU	tRNA-2-methylthio-N(6)-dimethylallyladenosine synthase OS=Escherichia coli O17:K52:H18 (strain UMN026 / ExPEC) OX=585056 GN=miaB PE=3 SV=1	293	53971	6	6	6	6	18.4
246	1	B7NM12|MIAB_ECO7I	tRNA-2-methylthio-N(6)-dimethylallyladenosine synthase OS=Escherichia coli O7:K1 (strain IAI39 / ExPEC) OX=585057 GN=miaB PE=3 SV=1	293	53971	6	6	6	6	18.4
246		A1A8S9|MIAB_ECOK1	tRNA-2-methylthio-N(6)-dimethylallyladenosine synthase OS=Escherichia coli O1:K1 / APEC OX=405955 GN=miaB PE=3 SV=1	246	53957	5	5	5	5	12.9
246		Q1REQ5|MIAB_ECOUT	tRNA-2-methylthio-N(6)-dimethylallyladenosine synthase OS=Escherichia coli (strain UTI89 / UPEC) OX=364106 GN=miaB PE=3 SV=1	246	53957	5	5	5	5	12.9
246		B7MFS7|MIAB_ECO45	tRNA-2-methylthio-N(6)-dimethylallyladenosine synthase OS=Escherichia coli O45:K1 (strain S88 / ExPEC) OX=585035 GN=miaB PE=3 SV=1	246	53957	5	5	5	5	12.9
246		B7MPH7|MIAB_ECO81	tRNA-2-methylthio-N(6)-dimethylallyladenosine synthase OS=Escherichia coli O81 (strain ED1a) OX=585397 GN=miaB PE=3 SV=1	244	53985	5	5	5	5	15
247	1	P03024|GALR_ECOLI	HTH-type transcriptional regulator GalR OS=Escherichia coli (strain K12) OX=83333 GN=galR PE=1 SV=1	291	37299	7	7	7	7	30.9
248	1	P0ACE7|HINT_ECOLI	Purine nucleoside phosphoramidase OS=Escherichia coli (strain K12) OX=83333 GN=hinT PE=1 SV=1	290	13233	4	4	3	3	53.8
248	1	P0ACE8|HINT_ECO57	Purine nucleoside phosphoramidase OS=Escherichia coli O157:H7 OX=83334 GN=hinT PE=3 SV=1	290	13233	4	4	3	3	53.8
249	1	P0A7S9|RS13_ECOLI	30S ribosomal protein S13 OS=Escherichia coli (strain K12) OX=83333 GN=rpsM PE=1 SV=2	286	13148	10	9	7	7	55.1
249	1	P0A7T0|RS13_ECOL6	30S ribosomal protein S13 OS=Escherichia coli O6:H1 (strain CFT073 / ATCC 700928 / UPEC) OX=199310 GN=rpsM PE=3 SV=2	286	13148	10	9	7	7	55.1
249	1	P0A7T1|RS13_ECO57	30S ribosomal protein S13 OS=Escherichia coli O157:H7 OX=83334 GN=rpsM PE=3 SV=2	286	13148	10	9	7	7	55.1
249	1	Q0TCG3|RS13_ECOL5	30S ribosomal protein S13 OS=Escherichia coli O6:K15:H31 (strain 536 / UPEC) OX=362663 GN=rpsM PE=3 SV=1	286	13148	10	9	7	7	55.1
249	1	A1AGI9|RS13_ECOK1	30S ribosomal protein S13 OS=Escherichia coli O1:K1 / APEC OX=405955 GN=rpsM PE=3 SV=1	286	13148	10	9	7	7	55.1
249	1	Q1R633|RS13_ECOUT	30S ribosomal protein S13 OS=Escherichia coli (strain UTI89 / UPEC) OX=364106 GN=rpsM PE=3 SV=1	286	13148	10	9	7	7	55.1
250	1	P16095|SDHL_ECOLI	L-serine dehydratase 1 OS=Escherichia coli (strain K12) OX=83333 GN=sdaA PE=1 SV=3	284	49388	9	7	8	7	26.4
250	2	P30744|SDHM_ECOLI	L-serine dehydratase 2 OS=Escherichia coli (strain K12) OX=83333 GN=sdaB PE=2 SV=2	92	49292	5	4	5	4	14.1
250		P42630|TDCG_ECOLI	L-serine dehydratase TdcG OS=Escherichia coli (strain K12) OX=83333 GN=tdcG PE=1 SV=4	29	48947	1	1	1	1	4.8
251	1	P0A9C0|GLPA_ECOLI	Anaerobic glycerol-3-phosphate dehydrogenase subunit A OS=Escherichia coli (strain K12) OX=83333 GN=glpA PE=1 SV=1	283	59720	8	8	7	7	24.5
251	1	P0A9C1|GLPA_ECO57	Anaerobic glycerol-3-phosphate dehydrogenase subunit A OS=Escherichia coli O157:H7 OX=83334 GN=glpA PE=3 SV=1	283	59720	8	8	7	7	24.5
252	1	Q8XD24|COPA_ECO57	Copper-exporting P-type ATPase OS=Escherichia coli O157:H7 OX=83334 GN=copA PE=3 SV=3	282	88292	11	9	10	8	22.1
252	1	Q59385|COPA_ECOLI	Copper-exporting P-type ATPase OS=Escherichia coli (strain K12) OX=83333 GN=copA PE=1 SV=4	282	88160	11	9	10	8	22.1
253	1	P0AD68|FTSI_ECOLI	Peptidoglycan D,D-transpeptidase FtsI OS=Escherichia coli (strain K12) OX=83333 GN=ftsI PE=1 SV=1	281	63952	6	5	6	5	15.3
253	1	P0AD69|FTSI_ECO57	Peptidoglycan D,D-transpeptidase FtsI OS=Escherichia coli O157:H7 OX=83334 GN=ftsI PE=3 SV=1	281	63952	6	5	6	5	15.3
254	1	P0A817|METK_ECOLI	S-adenosylmethionine synthase OS=Escherichia coli (strain K12) OX=83333 GN=metK PE=1 SV=2	278	42153	10	9	10	9	36.5
254	1	P0A818|METK_ECOL6	S-adenosylmethionine synthase OS=Escherichia coli O6:H1 (strain CFT073 / ATCC 700928 / UPEC) OX=199310 GN=metK PE=3 SV=2	278	42153	10	9	10	9	36.5
254	1	P0A819|METK_ECO57	S-adenosylmethionine synthase OS=Escherichia coli O157:H7 OX=83334 GN=metK PE=3 SV=2	278	42153	10	9	10	9	36.5
254	1	Q0TDR0|METK_ECOL5	S-adenosylmethionine synthase OS=Escherichia coli O6:K15:H31 (strain 536 / UPEC) OX=362663 GN=metK PE=3 SV=1	278	42153	10	9	10	9	36.5
254	1	B1IT65|METK_ECOLC	S-adenosylmethionine synthase OS=Escherichia coli (strain ATCC 8739 / DSM 1576 / Crooks) OX=481805 GN=metK PE=3 SV=1	278	42153	10	9	10	9	36.5
254	1	B1LDF1|METK_ECOSM	S-adenosylmethionine synthase OS=Escherichia coli (strain SMS-3-5 / SECEC) OX=439855 GN=metK PE=3 SV=1	278	42153	10	9	10	9	36.5
254	1	B1XFA4|METK_ECODH	S-adenosylmethionine synthase OS=Escherichia coli (strain K12 / DH10B) OX=316385 GN=metK PE=3 SV=1	278	42153	10	9	10	9	36.5
254	1	B5YQD9|METK_ECO5E	S-adenosylmethionine synthase OS=Escherichia coli O157:H7 (strain EC4115 / EHEC) OX=444450 GN=metK PE=3 SV=1	278	42153	10	9	10	9	36.5
254	1	C5A0L1|METK_ECOBW	S-adenosylmethionine synthase OS=Escherichia coli (strain K12 / MC4100 / BW2952) OX=595496 GN=metK PE=3 SV=1	278	42153	10	9	10	9	36.5
254	1	B6I780|METK_ECOSE	S-adenosylmethionine synthase OS=Escherichia coli (strain SE11) OX=409438 GN=metK PE=3 SV=1	278	42153	10	9	10	9	36.5
254	1	A7ZR64|METK_ECO24	S-adenosylmethionine synthase OS=Escherichia coli O139:H28 (strain E24377A / ETEC) OX=331111 GN=metK PE=3 SV=1	278	42153	10	9	10	9	36.5
254	1	B7LFK4|METK_ECO55	S-adenosylmethionine synthase OS=Escherichia coli (strain 55989 / EAEC) OX=585055 GN=metK PE=3 SV=1	278	42153	10	9	10	9	36.5
254	1	B7LYX2|METK_ECO8A	S-adenosylmethionine synthase OS=Escherichia coli O8 (strain IAI1) OX=585034 GN=metK PE=3 SV=1	278	42153	10	9	10	9	36.5
254	1	B7N7J5|METK_ECOLU	S-adenosylmethionine synthase OS=Escherichia coli O17:K52:H18 (strain UMN026 / ExPEC) OX=585056 GN=metK PE=3 SV=1	278	42153	10	9	10	9	36.5
254	1	B7NI05|METK_ECO7I	S-adenosylmethionine synthase OS=Escherichia coli O7:K1 (strain IAI39 / ExPEC) OX=585057 GN=metK PE=3 SV=1	278	42153	10	9	10	9	36.5
254	1	B7UHY9|METK_ECO27	S-adenosylmethionine synthase OS=Escherichia coli O127:H6 (strain E2348/69 / EPEC) OX=574521 GN=metK PE=3 SV=1	278	42153	10	9	10	9	36.5
254	1	A8A481|METK_ECOHS	S-adenosylmethionine synthase OS=Escherichia coli O9:H4 (strain HS) OX=331112 GN=metK PE=3 SV=1	278	42153	10	9	10	9	36.5
255	1	B5YY20|ILVD_ECO5E	Dihydroxy-acid dehydratase OS=Escherichia coli O157:H7 (strain EC4115 / EHEC) OX=444450 GN=ilvD PE=3 SV=1	274	66218	6	5	6	5	12.7
255	1	Q8XAV1|ILVD_ECO57	Dihydroxy-acid dehydratase OS=Escherichia coli O157:H7 OX=83334 GN=ilvD PE=3 SV=3	274	66218	6	5	6	5	12.7
255	1	B1IWX5|ILVD_ECOLC	Dihydroxy-acid dehydratase OS=Escherichia coli (strain ATCC 8739 / DSM 1576 / Crooks) OX=481805 GN=ilvD PE=3 SV=1	274	66202	5	5	5	5	11.2
255	1	B1LLU6|ILVD_ECOSM	Dihydroxy-acid dehydratase OS=Escherichia coli (strain SMS-3-5 / SECEC) OX=439855 GN=ilvD PE=3 SV=1	274	66204	5	5	5	5	11.2
255	1	C4ZZ41|ILVD_ECOBW	Dihydroxy-acid dehydratase OS=Escherichia coli (strain K12 / MC4100 / BW2952) OX=595496 GN=ilvD PE=3 SV=1	274	66174	5	5	5	5	11.2
255	1	B6I4A8|ILVD_ECOSE	Dihydroxy-acid dehydratase OS=Escherichia coli (strain SE11) OX=409438 GN=ilvD PE=3 SV=1	274	66174	5	5	5	5	11.2
255	1	A7ZTX3|ILVD_ECO24	Dihydroxy-acid dehydratase OS=Escherichia coli O139:H28 (strain E24377A / ETEC) OX=331111 GN=ilvD PE=3 SV=1	274	66174	5	5	5	5	11.2
255	1	B7L8B3|ILVD_ECO55	Dihydroxy-acid dehydratase OS=Escherichia coli (strain 55989 / EAEC) OX=585055 GN=ilvD PE=3 SV=1	274	66160	5	5	5	5	11.2
255	1	B7M5B9|ILVD_ECO8A	Dihydroxy-acid dehydratase OS=Escherichia coli O8 (strain IAI1) OX=585034 GN=ilvD PE=3 SV=1	274	66174	5	5	5	5	11.2
255	1	B7NF78|ILVD_ECOLU	Dihydroxy-acid dehydratase OS=Escherichia coli O17:K52:H18 (strain UMN026 / ExPEC) OX=585056 GN=ilvD PE=3 SV=1	274	66202	5	5	5	5	11.2
255	1	A8A6M7|ILVD_ECOHS	Dihydroxy-acid dehydratase OS=Escherichia coli O9:H4 (strain HS) OX=331112 GN=ilvD PE=3 SV=1	274	66202	5	5	5	5	11.2
255	1	P05791|ILVD_ECOLI	Dihydroxy-acid dehydratase OS=Escherichia coli (strain K12) OX=83333 GN=ilvD PE=1 SV=5	274	66174	5	5	5	5	11.2
255		A1AHU3|ILVD_ECOK1	Dihydroxy-acid dehydratase OS=Escherichia coli O1:K1 / APEC OX=405955 GN=ilvD PE=3 SV=1	198	66187	4	4	4	4	9.3
255		Q0TAU9|ILVD_ECOL5	Dihydroxy-acid dehydratase OS=Escherichia coli O6:K15:H31 (strain 536 / UPEC) OX=362663 GN=ilvD PE=3 SV=1	198	66186	4	4	4	4	9.3
255		Q1R4G6|ILVD_ECOUT	Dihydroxy-acid dehydratase OS=Escherichia coli (strain UTI89 / UPEC) OX=364106 GN=ilvD PE=3 SV=1	198	66187	4	4	4	4	9.3
255		B7MGI3|ILVD_ECO45	Dihydroxy-acid dehydratase OS=Escherichia coli O45:K1 (strain S88 / ExPEC) OX=585035 GN=ilvD PE=3 SV=1	198	66199	4	4	4	4	9.3
255		B7N266|ILVD_ECO81	Dihydroxy-acid dehydratase OS=Escherichia coli O81 (strain ED1a) OX=585397 GN=ilvD PE=3 SV=1	198	66186	4	4	4	4	9.3
255		B7UMM8|ILVD_ECO27	Dihydroxy-acid dehydratase OS=Escherichia coli O127:H6 (strain E2348/69 / EPEC) OX=574521 GN=ilvD PE=3 SV=1	198	66143	4	4	4	4	9.3
255		Q8FBR5|ILVD_ECOL6	Dihydroxy-acid dehydratase OS=Escherichia coli O6:H1 (strain CFT073 / ATCC 700928 / UPEC) OX=199310 GN=ilvD PE=3 SV=3	198	66143	4	4	4	4	9.3
255		B7NU26|ILVD_ECO7I	Dihydroxy-acid dehydratase OS=Escherichia coli O7:K1 (strain IAI39 / ExPEC) OX=585057 GN=ilvD PE=3 SV=1	148	66190	3	3	3	3	7
256	1	P0A6H1|CLPX_ECOLI	ATP-dependent Clp protease ATP-binding subunit ClpX OS=Escherichia coli (strain K12) OX=83333 GN=clpX PE=1 SV=2	271	46726	10	9	9	8	26.7
256	1	P0A6H2|CLPX_ECOL6	ATP-dependent Clp protease ATP-binding subunit ClpX OS=Escherichia coli O6:H1 (strain CFT073 / ATCC 700928 / UPEC) OX=199310 GN=clpX PE=3 SV=2	271	46726	10	9	9	8	26.7
256	1	P0A6H3|CLPX_ECO57	ATP-dependent Clp protease ATP-binding subunit ClpX OS=Escherichia coli O157:H7 OX=83334 GN=clpX PE=3 SV=2	271	46726	10	9	9	8	26.7
256	1	Q0TKK3|CLPX_ECOL5	ATP-dependent Clp protease ATP-binding subunit ClpX OS=Escherichia coli O6:K15:H31 (strain 536 / UPEC) OX=362663 GN=clpX PE=3 SV=1	271	46726	10	9	9	8	26.7
256	1	A1A8A7|CLPX_ECOK1	ATP-dependent Clp protease ATP-binding subunit ClpX OS=Escherichia coli O1:K1 / APEC OX=405955 GN=clpX PE=3 SV=1	271	46726	10	9	9	8	26.7
256	1	B1J010|CLPX_ECOLC	ATP-dependent Clp protease ATP-binding subunit ClpX OS=Escherichia coli (strain ATCC 8739 / DSM 1576 / Crooks) OX=481805 GN=clpX PE=3 SV=1	271	46726	10	9	9	8	26.7
256	1	B1LJJ5|CLPX_ECOSM	ATP-dependent Clp protease ATP-binding subunit ClpX OS=Escherichia coli (strain SMS-3-5 / SECEC) OX=439855 GN=clpX PE=3 SV=1	271	46726	10	9	9	8	26.7
256	1	B1XFM6|CLPX_ECODH	ATP-dependent Clp protease ATP-binding subunit ClpX OS=Escherichia coli (strain K12 / DH10B) OX=316385 GN=clpX PE=3 SV=1	271	46726	10	9	9	8	26.7
256	1	Q1RF97|CLPX_ECOUT	ATP-dependent Clp protease ATP-binding subunit ClpX OS=Escherichia coli (strain UTI89 / UPEC) OX=364106 GN=clpX PE=3 SV=1	271	46726	10	9	9	8	26.7
256	1	C4ZTJ5|CLPX_ECOBW	ATP-dependent Clp protease ATP-binding subunit ClpX OS=Escherichia coli (strain K12 / MC4100 / BW2952) OX=595496 GN=clpX PE=3 SV=1	271	46726	10	9	9	8	26.7
256	1	B5Z3U5|CLPX_ECO5E	ATP-dependent Clp protease ATP-binding subunit ClpX OS=Escherichia coli O157:H7 (strain EC4115 / EHEC) OX=444450 GN=clpX PE=3 SV=1	271	46726	10	9	9	8	26.7
256	1	B6HZP5|CLPX_ECOSE	ATP-dependent Clp protease ATP-binding subunit ClpX OS=Escherichia coli (strain SE11) OX=409438 GN=clpX PE=3 SV=1	271	46726	10	9	9	8	26.7
256	1	A7ZIJ6|CLPX_ECO24	ATP-dependent Clp protease ATP-binding subunit ClpX OS=Escherichia coli O139:H28 (strain E24377A / ETEC) OX=331111 GN=clpX PE=3 SV=1	271	46726	10	9	9	8	26.7
[truncated: 3,674 more rows]
