# Supplementary material for: Exploration of a workflow for the classification and identification of co-purified protein complexes yields new structures and multiple MSP assembly states
Source: PLoS One. 2026 Jan 27;21(1):e0340207. doi: 10.1371/journal.pone.0340207 (PMC12843557; doi:10.1371/journal.pone.0340207)
Supplement: S3 Table — Output from the ModelAngelo run with statistics for each fragment. (CSV) [file pone.0340207.s009.csv]

target_name	query_name	accession	E-value	score	bias	description
sp|P0ABI8|CYOB_ECOLI	F		0.0	2161.7294921875	102.306640625	Cytochrome bo(3) ubiquinol oxidase subunit 1 OS=Escherichia coli (strain K12) OX=83333 GN=cyoB PE=1 SV=1
sp|P0ABJ1|CYOA_ECOLI	H		2.0596633014035345e-251	821.1472778320312	12.88092041015625	Cytochrome bo(3) ubiquinol oxidase subunit 2 OS=Escherichia coli (strain K12) OX=83333 GN=cyoA PE=1 SV=1
sp|P0ABJ3|CYOC_ECOLI	I		1.0794653569014728e-186	611.1300048828125	26.55609130859375	Cytochrome bo(3) ubiquinol oxidase subunit 3 OS=Escherichia coli (strain K12) OX=83333 GN=cyoC PE=1 SV=1
sp|P0ABJ6|CYOD_ECOLI	G		2.8756316380674823e-90	298.22503662109375	25.155181884765625	Cytochrome bo(3) ubiquinol oxidase subunit 4 OS=Escherichia coli (strain K12) OX=83333 GN=cyoD PE=1 SV=1
