# Supplementary material for: Exploration of a workflow for the classification and identification of co-purified protein complexes yields new structures and multiple MSP assembly states
Source: PLoS One. 2026 Jan 27;21(1):e0340207. doi: 10.1371/journal.pone.0340207 (PMC12843557; doi:10.1371/journal.pone.0340207)
Supplement: S4 Table — Output from the ModelAngelo run with statistics for each fragment. (CSV) [file pone.0340207.s010.csv]

target_name	query_name	accession	E-value	score	bias	description
sp|P31224|ACRB_ECOLI	As		7.831768548252942e-195	637.5425415039062	25.29913330078125	Multidrug efflux pump subunit AcrB OS=Escherichia coli (strain K12) OX=83333 GN=acrB PE=1 SV=1
sp|P31224|ACRB_ECOLI	AP		9.95207961754468e-194	633.9598388671875	18.08404541015625	Multidrug efflux pump subunit AcrB OS=Escherichia coli (strain K12) OX=83333 GN=acrB PE=1 SV=1
sp|P31224|ACRB_ECOLI	AM		9.27264842707761e-179	585.3838500976562	24.24847412109375	Multidrug efflux pump subunit AcrB OS=Escherichia coli (strain K12) OX=83333 GN=acrB PE=1 SV=1
sp|P31224|ACRB_ECOLI	AR		4.6881477272925787e-175	573.3648681640625	15.912353515625	Multidrug efflux pump subunit AcrB OS=Escherichia coli (strain K12) OX=83333 GN=acrB PE=1 SV=1
sp|P31224|ACRB_ECOLI	Al		5.482920768007264e-150	492.0180969238281	0.01220703125	Multidrug efflux pump subunit AcrB OS=Escherichia coli (strain K12) OX=83333 GN=acrB PE=1 SV=1
sp|P31224|ACRB_ECOLI	Ap		2.834831535355578e-136	447.51715087890625	27.36431884765625	Multidrug efflux pump subunit AcrB OS=Escherichia coli (strain K12) OX=83333 GN=acrB PE=1 SV=1
sp|P31224|ACRB_ECOLI	Aq		1.0045853987392726e-135	445.734130859375	11.67108154296875	Multidrug efflux pump subunit AcrB OS=Escherichia coli (strain K12) OX=83333 GN=acrB PE=1 SV=1
sp|P31224|ACRB_ECOLI	Ad		3.4600188015238472e-133	437.50115966796875	10.4105224609375	Multidrug efflux pump subunit AcrB OS=Escherichia coli (strain K12) OX=83333 GN=acrB PE=1 SV=1
sp|P24181|ACRF_ECOLI	As		3.179451067750584e-122	401.92486572265625	25.072662353515625	Multidrug export protein AcrF OS=Escherichia coli (strain K12) OX=83333 GN=acrF PE=1 SV=2
sp|P31224|ACRB_ECOLI	An		3.0813642107250006e-113	372.7636413574219	14.478851318359375	Multidrug efflux pump subunit AcrB OS=Escherichia coli (strain K12) OX=83333 GN=acrB PE=1 SV=1
sp|P24181|ACRF_ECOLI	AP		2.2629337162539505e-109	360.2185363769531	36.959014892578125	Multidrug export protein AcrF OS=Escherichia coli (strain K12) OX=83333 GN=acrF PE=1 SV=2
sp|P31224|ACRB_ECOLI	Ah		1.076961363891988e-108	358.0199279785156	0.00238037109375	Multidrug efflux pump subunit AcrB OS=Escherichia coli (strain K12) OX=83333 GN=acrB PE=1 SV=1
sp|P24181|ACRF_ECOLI	Ap		7.357887548307086e-108	355.311767578125	24.663055419921875	Multidrug export protein AcrF OS=Escherichia coli (strain K12) OX=83333 GN=acrF PE=1 SV=2
sp|P31224|ACRB_ECOLI	Ac		1.0079224088892206e-100	332.1529541015625	0.079010009765625	Multidrug efflux pump subunit AcrB OS=Escherichia coli (strain K12) OX=83333 GN=acrB PE=1 SV=1
sp|P24177|ACRD_ECOLI	Ap		1.3599257385064902e-96	318.7506408691406	25.542633056640625	Probable aminoglycoside efflux pump OS=Escherichia coli (strain K12) OX=83333 GN=acrD PE=1 SV=3
sp|P24177|ACRD_ECOLI	AP		2.5365389778598644e-93	308.1369934082031	26.00445556640625	Probable aminoglycoside efflux pump OS=Escherichia coli (strain K12) OX=83333 GN=acrD PE=1 SV=3
sp|P24181|ACRF_ECOLI	AR		4.8099956662483746e-92	303.9901428222656	31.947296142578125	Multidrug export protein AcrF OS=Escherichia coli (strain K12) OX=83333 GN=acrF PE=1 SV=2
sp|P24177|ACRD_ECOLI	As		6.155059049885485e-92	303.64263916015625	35.806304931640625	Probable aminoglycoside efflux pump OS=Escherichia coli (strain K12) OX=83333 GN=acrD PE=1 SV=3
sp|P24181|ACRF_ECOLI	AM		2.8251350610883186e-88	291.7599182128906	23.066925048828125	Multidrug export protein AcrF OS=Escherichia coli (strain K12) OX=83333 GN=acrF PE=1 SV=2
sp|P24177|ACRD_ECOLI	AR		6.698340564200436e-87	287.2982177734375	27.63909912109375	Probable aminoglycoside efflux pump OS=Escherichia coli (strain K12) OX=83333 GN=acrD PE=1 SV=3
sp|P31224|ACRB_ECOLI	AL		7.619420626276149e-85	280.6265563964844	12.60638427734375	Multidrug efflux pump subunit AcrB OS=Escherichia coli (strain K12) OX=83333 GN=acrB PE=1 SV=1
sp|P24177|ACRD_ECOLI	Ad		9.941561659461992e-85	280.25164794921875	22.83502197265625	Probable aminoglycoside efflux pump OS=Escherichia coli (strain K12) OX=83333 GN=acrD PE=1 SV=3
sp|P24181|ACRF_ECOLI	Ad		1.1544192460606615e-84	280.041015625	28.728668212890625	Multidrug export protein AcrF OS=Escherichia coli (strain K12) OX=83333 GN=acrF PE=1 SV=2
sp|P37637|MDTF_ECOLI	AR		4.707966563720975e-83	274.8149719238281	40.781707763671875	Multidrug resistance protein MdtF OS=Escherichia coli (strain K12) OX=83333 GN=mdtF PE=1 SV=1
sp|P24181|ACRF_ECOLI	Aq		3.8034613353786334e-79	262.1354675292969	19.768951416015625	Multidrug export protein AcrF OS=Escherichia coli (strain K12) OX=83333 GN=acrF PE=1 SV=2
sp|P37637|MDTF_ECOLI	Ad		5.969903052489251e-77	255.01004028320312	28.4149169921875	Multidrug resistance protein MdtF OS=Escherichia coli (strain K12) OX=83333 GN=mdtF PE=1 SV=1
sp|P37637|MDTF_ECOLI	AP		4.8803203659611726e-74	245.5589141845703	23.780807495117188	Multidrug resistance protein MdtF OS=Escherichia coli (strain K12) OX=83333 GN=mdtF PE=1 SV=1
sp|P37637|MDTF_ECOLI	Aq		1.7465359173795705e-73	243.7620391845703	24.134201049804688	Multidrug resistance protein MdtF OS=Escherichia coli (strain K12) OX=83333 GN=mdtF PE=1 SV=1
sp|P37637|MDTF_ECOLI	As		9.947525110158968e-73	241.31028747558594	27.748031616210938	Multidrug resistance protein MdtF OS=Escherichia coli (strain K12) OX=83333 GN=mdtF PE=1 SV=1
sp|P37637|MDTF_ECOLI	Ap		9.406694407679768e-72	238.14402770996094	23.001388549804688	Multidrug resistance protein MdtF OS=Escherichia coli (strain K12) OX=83333 GN=mdtF PE=1 SV=1
sp|P24181|ACRF_ECOLI	An		2.293268960086308e-71	236.8881378173828	13.8143310546875	Multidrug export protein AcrF OS=Escherichia coli (strain K12) OX=83333 GN=acrF PE=1 SV=2
sp|P24177|ACRD_ECOLI	Aq		1.0266332139947358e-69	231.53070068359375	8.39300537109375	Probable aminoglycoside efflux pump OS=Escherichia coli (strain K12) OX=83333 GN=acrD PE=1 SV=3
sp|P31224|ACRB_ECOLI	AN		1.5317279322982164e-57	192.02630615234375	0.0315093994140625	Multidrug efflux pump subunit AcrB OS=Escherichia coli (strain K12) OX=83333 GN=acrB PE=1 SV=1
sp|P37637|MDTF_ECOLI	AM		3.351306136020854e-55	184.43280029296875	33.49388122558594	Multidrug resistance protein MdtF OS=Escherichia coli (strain K12) OX=83333 GN=mdtF PE=1 SV=1
sp|P24181|ACRF_ECOLI	Ah		7.263866937601226e-50	167.11740112304688	0.8773040771484375	Multidrug export protein AcrF OS=Escherichia coli (strain K12) OX=83333 GN=acrF PE=1 SV=2
sp|P37637|MDTF_ECOLI	An		8.349573302279613e-47	157.1859588623047	18.468505859375	Multidrug resistance protein MdtF OS=Escherichia coli (strain K12) OX=83333 GN=mdtF PE=1 SV=1
sp|P31224|ACRB_ECOLI	AJ		5.4045828443175894e-45	151.30886840820312	6.8946685791015625	Multidrug efflux pump subunit AcrB OS=Escherichia coli (strain K12) OX=83333 GN=acrB PE=1 SV=1
sp|P31224|ACRB_ECOLI	Ag		8.030710365036972e-45	150.75074768066406	0.578338623046875	Multidrug efflux pump subunit AcrB OS=Escherichia coli (strain K12) OX=83333 GN=acrB PE=1 SV=1
sp|P24181|ACRF_ECOLI	AL		1.8639436409471526e-43	146.31906127929688	13.217819213867188	Multidrug export protein AcrF OS=Escherichia coli (strain K12) OX=83333 GN=acrF PE=1 SV=2
sp|P37637|MDTF_ECOLI	AL		1.17753449285485e-40	137.23118591308594	14.106170654296875	Multidrug resistance protein MdtF OS=Escherichia coli (strain K12) OX=83333 GN=mdtF PE=1 SV=1
sp|P31224|ACRB_ECOLI	AO		1.6485672497727768e-34	117.2867202758789	0.12831878662109375	Multidrug efflux pump subunit AcrB OS=Escherichia coli (strain K12) OX=83333 GN=acrB PE=1 SV=1
sp|P37637|MDTF_ECOLI	Ah		4.060200522471866e-31	106.2813491821289	9.829055786132812	Multidrug resistance protein MdtF OS=Escherichia coli (strain K12) OX=83333 GN=mdtF PE=1 SV=1
sp|P24181|ACRF_ECOLI	Al		4.5576430999112765e-30	102.87342834472656	18.401405334472656	Multidrug export protein AcrF OS=Escherichia coli (strain K12) OX=83333 GN=acrF PE=1 SV=2
sp|P31224|ACRB_ECOLI	AU		9.723770301238627e-23	79.09020233154297	0.207763671875	Multidrug efflux pump subunit AcrB OS=Escherichia coli (strain K12) OX=83333 GN=acrB PE=1 SV=1
sp|P37637|MDTF_ECOLI	AN		3.5052591526694026e-20	70.79299926757812	0.213836669921875	Multidrug resistance protein MdtF OS=Escherichia coli (strain K12) OX=83333 GN=mdtF PE=1 SV=1
sp|P24181|ACRF_ECOLI	Ac		5.570372860325304e-20	70.14021301269531	13.261917114257812	Multidrug export protein AcrF OS=Escherichia coli (strain K12) OX=83333 GN=acrF PE=1 SV=2
sp|P24181|ACRF_ECOLI	AJ		9.521431298177014e-18	62.894622802734375	13.455177307128906	Multidrug export protein AcrF OS=Escherichia coli (strain K12) OX=83333 GN=acrF PE=1 SV=2
sp|P24177|ACRD_ECOLI	An		4.546387121096687e-16	57.446311950683594	10.910232543945312	Probable aminoglycoside efflux pump OS=Escherichia coli (strain K12) OX=83333 GN=acrD PE=1 SV=3
sp|P24181|ACRF_ECOLI	AN		1.4065829011595034e-15	55.85462188720703	0.122314453125	Multidrug export protein AcrF OS=Escherichia coli (strain K12) OX=83333 GN=acrF PE=1 SV=2
sp|P24177|ACRD_ECOLI	AM		1.7128959250009605e-15	55.57695770263672	43.99299621582031	Probable aminoglycoside efflux pump OS=Escherichia coli (strain K12) OX=83333 GN=acrD PE=1 SV=3
sp|P24177|ACRD_ECOLI	Ah		9.018545916595218e-15	53.235965728759766	25.22897720336914	Probable aminoglycoside efflux pump OS=Escherichia coli (strain K12) OX=83333 GN=acrD PE=1 SV=3
sp|P31224|ACRB_ECOLI	AY		5.5779587349928905e-14	50.66803741455078	0.000545501708984375	Multidrug efflux pump subunit AcrB OS=Escherichia coli (strain K12) OX=83333 GN=acrB PE=1 SV=1
sp|P24181|ACRF_ECOLI	AU		5.594182855747072e-14	50.663944244384766	0.010883331298828125	Multidrug export protein AcrF OS=Escherichia coli (strain K12) OX=83333 GN=acrF PE=1 SV=2
sp|P24181|ACRF_ECOLI	AO		1.7684505688057108e-13	49.04188919067383	0.45427703857421875	Multidrug export protein AcrF OS=Escherichia coli (strain K12) OX=83333 GN=acrF PE=1 SV=2
sp|P31224|ACRB_ECOLI	AF		4.241470612333601e-13	47.80902099609375	0.09576416015625	Multidrug efflux pump subunit AcrB OS=Escherichia coli (strain K12) OX=83333 GN=acrB PE=1 SV=1
sp|P31224|ACRB_ECOLI	AH		1.4107557673860863e-12	46.115318298339844	0.3801727294921875	Multidrug efflux pump subunit AcrB OS=Escherichia coli (strain K12) OX=83333 GN=acrB PE=1 SV=1
sp|P31224|ACRB_ECOLI	AG		2.447008497511179e-12	45.33915710449219	0.13016510009765625	Multidrug efflux pump subunit AcrB OS=Escherichia coli (strain K12) OX=83333 GN=acrB PE=1 SV=1
sp|P37637|MDTF_ECOLI	AJ		8.211677515840363e-11	40.387882232666016	0.07210922241210938	Multidrug resistance protein MdtF OS=Escherichia coli (strain K12) OX=83333 GN=mdtF PE=1 SV=1
sp|P31224|ACRB_ECOLI	AQ		1.4044459841712566e-10	39.63154983520508	0.011016845703125	Multidrug efflux pump subunit AcrB OS=Escherichia coli (strain K12) OX=83333 GN=acrB PE=1 SV=1
sp|P24177|ACRD_ECOLI	AL		1.7956378684069046e-10	39.28525924682617	25.901561737060547	Probable aminoglycoside efflux pump OS=Escherichia coli (strain K12) OX=83333 GN=acrD PE=1 SV=3
sp|P24181|ACRF_ECOLI	Ag		4.3729047861621427e-10	38.0308837890625	3.6855697631835938	Multidrug export protein AcrF OS=Escherichia coli (strain K12) OX=83333 GN=acrF PE=1 SV=2
sp|P37637|MDTF_ECOLI	Al		5.267551536025872e-10	37.768558502197266	9.840503692626953	Multidrug resistance protein MdtF OS=Escherichia coli (strain K12) OX=83333 GN=mdtF PE=1 SV=1
sp|P37637|MDTF_ECOLI	AU		9.255122206222324e-10	36.97425842285156	0.07381439208984375	Multidrug resistance protein MdtF OS=Escherichia coli (strain K12) OX=83333 GN=mdtF PE=1 SV=1
sp|P24177|ACRD_ECOLI	AN		1.7577502635695422e-09	36.07027053833008	3.7619056701660156	Probable aminoglycoside efflux pump OS=Escherichia coli (strain K12) OX=83333 GN=acrD PE=1 SV=3
sp|P37637|MDTF_ECOLI	AQ		5.177652076140653e-09	34.54777526855469	0.018890380859375	Multidrug resistance protein MdtF OS=Escherichia coli (strain K12) OX=83333 GN=mdtF PE=1 SV=1
sp|P31224|ACRB_ECOLI	Ab		3.0486478861145475e-08	32.04917526245117	0.28278350830078125	Multidrug efflux pump subunit AcrB OS=Escherichia coli (strain K12) OX=83333 GN=acrB PE=1 SV=1
sp|P37637|MDTF_ECOLI	Ac		3.8780592261425115e-07	28.465002059936523	1.167276382446289	Multidrug resistance protein MdtF OS=Escherichia coli (strain K12) OX=83333 GN=mdtF PE=1 SV=1
sp|P24177|ACRD_ECOLI	AO		8.205708261623221e-07	27.408735275268555	2.9460983276367188	Probable aminoglycoside efflux pump OS=Escherichia coli (strain K12) OX=83333 GN=acrD PE=1 SV=3
sp|P24181|ACRF_ECOLI	AF		1.5420617146174714e-06	26.51963996887207	0.2595558166503906	Multidrug export protein AcrF OS=Escherichia coli (strain K12) OX=83333 GN=acrF PE=1 SV=2
sp|P31224|ACRB_ECOLI	AI		2.0499808208787964e-06	26.118396759033203	0.0038471221923828125	Multidrug efflux pump subunit AcrB OS=Escherichia coli (strain K12) OX=83333 GN=acrB PE=1 SV=1
sp|P31224|ACRB_ECOLI	Ae		5.305584251065423e-06	24.778247833251953	0.6624336242675781	Multidrug efflux pump subunit AcrB OS=Escherichia coli (strain K12) OX=83333 GN=acrB PE=1 SV=1
sp|P37637|MDTF_ECOLI	AH		1.055748653102194e-05	23.80854034423828	0.0044422149658203125	Multidrug resistance protein MdtF OS=Escherichia coli (strain K12) OX=83333 GN=mdtF PE=1 SV=1
sp|P24177|ACRD_ECOLI	AU		1.0928262004962413e-05	23.75989532470703	0.016584396362304688	Probable aminoglycoside efflux pump OS=Escherichia coli (strain K12) OX=83333 GN=acrD PE=1 SV=3
sp|P31224|ACRB_ECOLI	Ao		3.021340119877056e-05	22.32672691345215	2.4207401275634766	Multidrug efflux pump subunit AcrB OS=Escherichia coli (strain K12) OX=83333 GN=acrB PE=1 SV=1
sp|P24177|ACRD_ECOLI	Ae		3.843083276013581e-05	21.98768424987793	0.3999900817871094	Probable aminoglycoside efflux pump OS=Escherichia coli (strain K12) OX=83333 GN=acrD PE=1 SV=3
sp|P24181|ACRF_ECOLI	AQ		0.0001578090885753049	19.997005462646484	0.4507789611816406	Multidrug export protein AcrF OS=Escherichia coli (strain K12) OX=83333 GN=acrF PE=1 SV=2
sp|P37637|MDTF_ECOLI	AO		0.0003490568325041994	18.878231048583984	0.36057472229003906	Multidrug resistance protein MdtF OS=Escherichia coli (strain K12) OX=83333 GN=mdtF PE=1 SV=1
sp|P31224|ACRB_ECOLI	Af		0.0008719147618237352	17.58807373046875	0.8838977813720703	Multidrug efflux pump subunit AcrB OS=Escherichia coli (strain K12) OX=83333 GN=acrB PE=1 SV=1
sp|P37637|MDTF_ECOLI	AY		0.0023597101423160787	16.184967041015625	0.6888637542724609	Multidrug resistance protein MdtF OS=Escherichia coli (strain K12) OX=83333 GN=mdtF PE=1 SV=1
sp|P37637|MDTF_ECOLI	Ag		0.0038641451092167756	15.489895820617676	0.050337791442871094	Multidrug resistance protein MdtF OS=Escherichia coli (strain K12) OX=83333 GN=mdtF PE=1 SV=1
sp|P37637|MDTF_ECOLI	Ae		0.003923219943558646	15.468513488769531	0.5521450042724609	Multidrug resistance protein MdtF OS=Escherichia coli (strain K12) OX=83333 GN=mdtF PE=1 SV=1
sp|P37637|MDTF_ECOLI	Ab		0.005312448073918515	15.04129695892334	0.09401988983154297	Multidrug resistance protein MdtF OS=Escherichia coli (strain K12) OX=83333 GN=mdtF PE=1 SV=1
sp|P24181|ACRF_ECOLI	Ae		0.010513758467117966	14.07926082611084	0.20392704010009766	Multidrug export protein AcrF OS=Escherichia coli (strain K12) OX=83333 GN=acrF PE=1 SV=2
sp|P24181|ACRF_ECOLI	AH		0.012037683956377866	13.888501167297363	0.030379295349121094	Multidrug export protein AcrF OS=Escherichia coli (strain K12) OX=83333 GN=acrF PE=1 SV=2
sp|P37637|MDTF_ECOLI	AF		0.013405951202775842	13.736780166625977	0.20737648010253906	Multidrug resistance protein MdtF OS=Escherichia coli (strain K12) OX=83333 GN=mdtF PE=1 SV=1
sp|P0AB28|YCED_ECOLI	Af		0.021503180867812294	13.070880889892578	0.040099143981933594	Large ribosomal RNA subunit accumulation protein YceD OS=Escherichia coli (strain K12) OX=83333 GN=yceD PE=2 SV=1
sp|P37646|PDEH_ECOLI	AU		0.026637063101326866	12.769145011901855	0.2830352783203125	Cyclic di-GMP phosphodiesterase PdeH OS=Escherichia coli (strain K12) OX=83333 GN=pdeH PE=1 SV=3
sp|P24177|ACRD_ECOLI	AJ		1.0288897014318796	7.619643211364746	8.665064811706543	Probable aminoglycoside efflux pump OS=Escherichia coli (strain K12) OX=83333 GN=acrD PE=1 SV=3
sp|P24181|ACRF_ECOLI	Ao		2.43121807326394	6.4077653884887695	5.984705924987793	Multidrug export protein AcrF OS=Escherichia coli (strain K12) OX=83333 GN=acrF PE=1 SV=2
