# Supplementary material for: Exploration of a workflow for the classification and identification of co-purified protein complexes yields new structures and multiple MSP assembly states
Source: PLoS One. 2026 Jan 27;21(1):e0340207. doi: 10.1371/journal.pone.0340207 (PMC12843557; doi:10.1371/journal.pone.0340207)
Supplement: S5 Table — Output from the ModelAngelo run with statistics for each fragment. (CSV) [file pone.0340207.s011.csv]

target_name	query_name	accession	E-value	score	bias	description
sp|P77757|ARNC_ECOLI	BO		6.288872292500018e-32	108.90975189208984	6.32745361328125	Undecaprenyl-phosphate 4-deoxy-4-formamido-L-arabinose transferase OS=Escherichia coli (strain K12) OX=83333 GN=arnC PE=1 SV=1
sp|P77757|ARNC_ECOLI	Bc		7.600519421308646e-30	102.15269470214844	4.599395751953125	Undecaprenyl-phosphate 4-deoxy-4-formamido-L-arabinose transferase OS=Escherichia coli (strain K12) OX=83333 GN=arnC PE=1 SV=1
sp|P77757|ARNC_ECOLI	BT		8.412158354651372e-30	102.00970458984375	3.827728271484375	Undecaprenyl-phosphate 4-deoxy-4-formamido-L-arabinose transferase OS=Escherichia coli (strain K12) OX=83333 GN=arnC PE=1 SV=1
sp|P77757|ARNC_ECOLI	BI		4.204475702076306e-27	93.25196838378906	5.7265625	Undecaprenyl-phosphate 4-deoxy-4-formamido-L-arabinose transferase OS=Escherichia coli (strain K12) OX=83333 GN=arnC PE=1 SV=1
sp|P77757|ARNC_ECOLI	Bg		3.8054086464725523e-16	57.69704055786133	0.025753021240234375	Undecaprenyl-phosphate 4-deoxy-4-formamido-L-arabinose transferase OS=Escherichia coli (strain K12) OX=83333 GN=arnC PE=1 SV=1
sp|P77757|ARNC_ECOLI	BJ		3.4598218053370364e-14	51.341129302978516	0.002468109130859375	Undecaprenyl-phosphate 4-deoxy-4-formamido-L-arabinose transferase OS=Escherichia coli (strain K12) OX=83333 GN=arnC PE=1 SV=1
sp|P77757|ARNC_ECOLI	A7		9.50368467102536e-12	43.42699432373047	0.0303802490234375	Undecaprenyl-phosphate 4-deoxy-4-formamido-L-arabinose transferase OS=Escherichia coli (strain K12) OX=83333 GN=arnC PE=1 SV=1
sp|P77757|ARNC_ECOLI	A5		1.515857030746373e-07	29.788837432861328	1.1036663055419922	Undecaprenyl-phosphate 4-deoxy-4-formamido-L-arabinose transferase OS=Escherichia coli (strain K12) OX=83333 GN=arnC PE=1 SV=1
sp|P77757|ARNC_ECOLI	Bd		1.6087258827473728e-07	29.70503807067871	0.14525794982910156	Undecaprenyl-phosphate 4-deoxy-4-formamido-L-arabinose transferase OS=Escherichia coli (strain K12) OX=83333 GN=arnC PE=1 SV=1
sp|P77757|ARNC_ECOLI	Aw		1.8177977571360921e-06	26.28780174255371	0.18415260314941406	Undecaprenyl-phosphate 4-deoxy-4-formamido-L-arabinose transferase OS=Escherichia coli (strain K12) OX=83333 GN=arnC PE=1 SV=1
sp|P77757|ARNC_ECOLI	BY		4.720479000560242e-06	24.94292449951172	0.2853565216064453	Undecaprenyl-phosphate 4-deoxy-4-formamido-L-arabinose transferase OS=Escherichia coli (strain K12) OX=83333 GN=arnC PE=1 SV=1
sp|P77757|ARNC_ECOLI	Av		5.651655798760807e-05	21.44415283203125	0.3137378692626953	Undecaprenyl-phosphate 4-deoxy-4-formamido-L-arabinose transferase OS=Escherichia coli (strain K12) OX=83333 GN=arnC PE=1 SV=1
sp|P77757|ARNC_ECOLI	BD		7.502347585937208e-05	21.04494285583496	0.029111862182617188	Undecaprenyl-phosphate 4-deoxy-4-formamido-L-arabinose transferase OS=Escherichia coli (strain K12) OX=83333 GN=arnC PE=1 SV=1
sp|P77757|ARNC_ECOLI	Ax		8.108491275271605e-05	20.93544578552246	0.11229133605957031	Undecaprenyl-phosphate 4-deoxy-4-formamido-L-arabinose transferase OS=Escherichia coli (strain K12) OX=83333 GN=arnC PE=1 SV=1
sp|P77757|ARNC_ECOLI	BC		0.00044534005357884624	18.53491973876953	0.035938262939453125	Undecaprenyl-phosphate 4-deoxy-4-formamido-L-arabinose transferase OS=Escherichia coli (strain K12) OX=83333 GN=arnC PE=1 SV=1
sp|P77293|GTRB_ECOLI	Bc		0.0010195079414114152	17.3676815032959	1.5390377044677734	Prophage bactoprenol glucosyl transferase homolog OS=Escherichia coli (strain K12) OX=83333 GN=yfdH PE=1 SV=1
sp|P77757|ARNC_ECOLI	Be		0.0014654631620160056	16.856313705444336	1.203207015991211	Undecaprenyl-phosphate 4-deoxy-4-formamido-L-arabinose transferase OS=Escherichia coli (strain K12) OX=83333 GN=arnC PE=1 SV=1
sp|P77757|ARNC_ECOLI	Bf		0.0018187101587274909	16.551965713500977	0.008596420288085938	Undecaprenyl-phosphate 4-deoxy-4-formamido-L-arabinose transferase OS=Escherichia coli (strain K12) OX=83333 GN=arnC PE=1 SV=1
sp|P77757|ARNC_ECOLI	Bk		0.009859007439276016	14.169878005981445	0.08974742889404297	Undecaprenyl-phosphate 4-deoxy-4-formamido-L-arabinose transferase OS=Escherichia coli (strain K12) OX=83333 GN=arnC PE=1 SV=1
sp|P77757|ARNC_ECOLI	A3		0.0385856078982471	12.246891021728516	0.03173065185546875	Undecaprenyl-phosphate 4-deoxy-4-formamido-L-arabinose transferase OS=Escherichia coli (strain K12) OX=83333 GN=arnC PE=1 SV=1
sp|P31675|SETA_ECOLI	A7		0.04474708437006582	12.038106918334961	0.3889484405517578	Sugar efflux transporter A OS=Escherichia coli (strain K12) OX=83333 GN=setA PE=1 SV=3
