# Supplementary material for: Exploration of a workflow for the classification and identification of co-purified protein complexes yields new structures and multiple MSP assembly states
Source: PLoS One. 2026 Jan 27;21(1):e0340207. doi: 10.1371/journal.pone.0340207 (PMC12843557; doi:10.1371/journal.pone.0340207)
Supplement: S6 Table — Compilation of the highest ranked hits for each model that ModelAngelo built and their statistics. (XLSX) [file pone.0340207.s012.xlsx]

## Sheet: best_hits
target_name	query_name	accession	E-value	score	bias	description
sp|P31224|ACRB_ECOLI	As		7.831768548252942e-195	637.5425415039062	25.29913330078125	Multidrug efflux pump subunit AcrB OS=Escherichia coli (strain K12) OX=83333 GN=acrB PE=1 SV=1
sp|P24181|ACRF_ECOLI	As		3.179451067750584e-122	401.92486572265625	25.072662353515625	Multidrug export protein AcrF OS=Escherichia coli (strain K12) OX=83333 GN=acrF PE=1 SV=2
sp|P24177|ACRD_ECOLI	Ap		1.3599257385064902e-96	318.7506408691406	25.542633056640625	Probable aminoglycoside efflux pump OS=Escherichia coli (strain K12) OX=83333 GN=acrD PE=1 SV=3
sp|P37637|MDTF_ECOLI	AR		4.707966563720975e-83	274.8149719238281	40.781707763671875	Multidrug resistance protein MdtF OS=Escherichia coli (strain K12) OX=83333 GN=mdtF PE=1 SV=1
sp|P0AB28|YCED_ECOLI	Af		0.021503180867812294	13.070880889892578	0.040099143981933594	Large ribosomal RNA subunit accumulation protein YceD OS=Escherichia coli (strain K12) OX=83333 GN=yceD PE=2 SV=1
sp|P37646|PDEH_ECOLI	AU		0.026637063101326866	12.769145011901855	0.2830352783203125	Cyclic di-GMP phosphodiesterase PdeH OS=Escherichia coli (strain K12) OX=83333 GN=pdeH PE=1 SV=3
sp|P77757|ARNC_ECOLI	BO		6.288872292500018e-32	108.90975189208984	6.32745	Undecaprenyl-phosphate 4-deoxy-4-formamido-L-arabinose transferase OS=Escherichia coli (strain K12) OX=83333 GN=arnC PE=1 SV=1
sp|P77293|GTRB_ECOLI	Bc		0.00101951	17.3677	1.5390377044677734	Prophage bactoprenol glucosyl transferase homolog OS=Escherichia coli (strain K12) OX=83333 GN=yfdH PE=1 SV=1
sp|P31675|SETA_ECOLI	A7		0.0447471	12.038106918334961	0.3889484405517578	Sugar efflux transporter A OS=Escherichia coli (strain K12) OX=83333 GN=setA PE=1 SV=3
sp|P0ABI8|CYOB_ECOLI	F		0	2161.73	102.307	Cytochrome bo(3) ubiquinol oxidase subunit 1 OS=Escherichia coli (strain K12) OX=83333 GN=cyoB PE=1 SV=1
sp|P0ABJ1|CYOA_ECOLI	H		2.05966e-251	821.147	12.8809	Cytochrome bo(3) ubiquinol oxidase subunit 2 OS=Escherichia coli (strain K12) OX=83333 GN=cyoA PE=1 SV=1
sp|P0ABJ3|CYOC_ECOLI	I		1.07947e-186	611.13	26.5561	Cytochrome bo(3) ubiquinol oxidase subunit 3 OS=Escherichia coli (strain K12) OX=83333 GN=cyoC PE=1 SV=1
sp|P0ABJ6|CYOD_ECOLI	G		2.87563e-90	298.225	25.1552	Cytochrome bo(3) ubiquinol oxidase subunit 4 OS=Escherichia coli (strain K12) OX=83333 GN=cyoD PE=1 SV=1
